# Supplementary material for: Genome-wide characterization of the UDP-glycosyltransferases (UGT) family and functional analysis of VcUGT160 involved in dihydrozeatin glycosylation during blueberry fruits development
Source: BMC Genomics. 2025 Nov 14;26:1044. doi: 10.1186/s12864-025-12267-5 (PMC12619228; doi:10.1186/s12864-025-12267-5)
Supplement: Supplementary file 1 — Supplementary Material 1. [file 12864_2025_12267_MOESM1_ESM.zip › Supplementary material/Supplementary Tables.xlsx]

## Sheet: Table S1
Supplementary Table S1: Basic information of the UGT gene family identified from blueberry in this study.
Gene ID	Locus name	Location	Size	Weight	pI	Instability index	Aliphatic index	Gravy
VcUGT1	VaccDscaff1-augustus-gene-316.27-mRNA-1	nucl	489	55238.4	5.29	49.63	86.63	-0.228
VcUGT2	VaccDscaff19-snap-gene-73.36-mRNA-1	cyto	964	109308	5.46	42.02	96.26	-0.116
VcUGT3	VaccDscaff1-processed-gene-272.1-mRNA-1	cysk	449	50588.3	6.06	49.28	94.63	-0.229
VcUGT4	VaccDscaff1-processed-gene-459.9-mRNA-1	cyto	450	49735.4	5.07	44.57	103.51	0.037
VcUGT5	VaccDscaff1-processed-gene-288.10-mRNA-1	nucl	472	52810	5.95	51.48	83.45	-0.281
VcUGT6	VaccDscaff1-augustus-gene-287.28-mRNA-1	nucl	474	53179.5	5.69	53.31	79.83	-0.26
VcUGT7	VaccDscaff1-processed-gene-287.8-mRNA-1	nucl	474	53179.5	5.69	53.31	79.83	-0.26
VcUGT8	VaccDscaff1-snap-gene-288.30-mRNA-1	nucl	1398	156473	6.13	50.56	82.7	-0.241
VcUGT9	VaccDscaff1-augustus-gene-288.28-mRNA-1	nucl	498	56195.1	6.47	53.71	81.45	-0.336
VcUGT10	VaccDscaff1-augustus-gene-289.32-mRNA-1	nucl	460	52448	6.37	59.11	88.13	-0.285
VcUGT11	VaccDscaff1-snap-gene-289.34-mRNA-1	nucl	461	52284.7	7.81	55.36	86.03	-0.344
VcUGT12	VaccDscaff1-snap-gene-290.27-mRNA-1	nucl	476	53592.1	6.38	57.13	88.28	-0.276
VcUGT13	VaccDscaff1-augustus-gene-289.33-mRNA-1	cyto	654	74002.9	6.72	50.56	87.37	-0.22
VcUGT14	VaccDscaff1-snap-gene-290.28-mRNA-1	nucl	318	35717.7	6.1	58.37	82.52	-0.393
VcUGT15	VaccDscaff1-snap-gene-317.29-mRNA-1	cyto	706	80118.1	5.13	50.49	84.02	-0.209
VcUGT16	VaccDscaff1-processed-gene-288.24-mRNA-1	cyto	472	52646.4	6.39	48.8	85.72	-0.241
VcUGT17	VaccDscaff2-processed-gene-116.1-mRNA-1	nucl	246	28194.1	9.41	47	77.97	-0.561
VcUGT18	VaccDscaff2-augustus-gene-358.33-mRNA-1	chlo	485	53956.2	5.52	38.35	86.82	-0.149
VcUGT19	VaccDscaff2-processed-gene-377.14-mRNA-1	cyto	244	27621.7	5.7	46.67	93.03	-0.123
VcUGT20	VaccDscaff2-processed-gene-377.15-mRNA-1	cyto	68	7161.35	6.7	56.18	98.82	0.265
VcUGT21	VaccDscaff2-snap-gene-377.63-mRNA-1	nucl	1202	134729	5.67	38.77	84.73	-0.177
VcUGT22	VaccDscaff2-processed-gene-377.22-mRNA-1	nucl	605	67327.8	7.16	48.95	85.7	0.017
VcUGT23	VaccDscaff2-processed-gene-377.23-mRNA-1	cyto	307	34013.1	4.84	44.4	92.08	0.073
VcUGT24	VaccDscaff2-snap-gene-377.61-mRNA-1	cyto	2671	299441	5.41	38.81	85.33	-0.14
VcUGT25	VaccDscaff2-snap-gene-407.48-mRNA-1	chlo	930	103833	5.84	48.54	83.19	-0.187
VcUGT26	VaccDscaff2-snap-gene-409.59-mRNA-1	mito	929	104995	6.02	43.54	92.53	-0.227
VcUGT27	VaccDscaff2-snap-gene-409.62-mRNA-1	chlo	598	67841.6	6.85	48.56	91.42	-0.199
VcUGT28	VaccDscaff2-snap-gene-409.61-mRNA-1	chlo	2264	256410	5.83	41.72	85.8	-0.176
VcUGT29	VaccDscaff3-snap-gene-32.30-mRNA-1	cyto	821	91536.2	5.34	37.39	88.34	-0.054
VcUGT30	VaccDscaff3-augustus-gene-32.25-mRNA-1	cyto	610	68098.2	4.93	43.6	87.72	-0.076
VcUGT31	VaccDscaff3-augustus-gene-48.28-mRNA-1	chlo	485	54053.2	5.36	39.38	86.23	-0.159
VcUGT32	VaccDscaff3-augustus-gene-216.26-mRNA-1	chlo	488	54942.4	5.3	45.21	90.86	-0.062
VcUGT33	VaccDscaff3-processed-gene-219.25-mRNA-1	cyto	109	12294.1	5.25	46.9	94.68	-0.099
VcUGT34	VaccDscaff3-snap-gene-220.32-mRNA-1	cyto	441	49474.2	4.65	50.32	80.25	-0.161
VcUGT35	VaccDscaff3-snap-gene-220.34-mRNA-1	nucl	888	99293.2	4.894	46.1	84.31	-0.154
VcUGT36	VaccDscaff3-processed-gene-220.20-mRNA-1	chlo	514	57719.7	5.64	39.38	94.44	0.04
VcUGT37	VaccDscaff3-snap-gene-220.36-mRNA-1	chlo	431	47973.3	5.45	43.97	94.32	0.046
VcUGT38	VaccDscaff3-snap-gene-221.23-mRNA-1	chlo	459	50848.4	5.11	44.95	91.33	0.047
VcUGT39	VaccDscaff3-snap-gene-221.24-mRNA-1	chlo	426	47897.1	5.03	39	94.95	0.035
VcUGT40	VaccDscaff3-snap-gene-222.44-mRNA-1	chlo	844	94732	5.07	43.79	97.83	0.016
VcUGT41	VaccDscaff3-snap-gene-222.42-mRNA-1	plas	495	55146.6	5.07	41.46	97.88	0.1
VcUGT42	VaccDscaff3-processed-gene-222.3-mRNA-1	plas	888	99704.6	5.69	45.21	90.68	-0.125
VcUGT43	VaccDscaff4-processed-gene-122.13-mRNA-1	chlo	463	51841.1	5.31	42.83	85.44	-0.217
VcUGT44	VaccDscaff4-processed-gene-123.4-mRNA-1	chlo	459	51733.7	5.06	49.86	85.8	-0.312
VcUGT45	VaccDscaff4-processed-gene-123.6-mRNA-1	chlo	460	51559.6	5.05	48.09	86.24	-0.225
VcUGT46	VaccDscaff4-processed-gene-123.16-mRNA-1	chlo	464	51614.7	5.1	43.58	91.38	-0.172
VcUGT47	VaccDscaff4-augustus-gene-124.30-mRNA-1	nucl	564	62245.7	6.23	44.44	81.42	-0.338
VcUGT48	VaccDscaff4-snap-gene-124.33-mRNA-1	chlo	507	56026.5	5.68	41.17	82.82	-0.241
VcUGT49	VaccDscaff4-snap-gene-124.34-mRNA-1	chlo	925	102074	5.18	38.76	91.66	-0.074
VcUGT50	VaccDscaff4-processed-gene-124.5-mRNA-1	chlo	454	49814.8	5.21	41.68	90.81	-0.068
VcUGT51	VaccDscaff4-processed-gene-124.9-mRNA-1	chlo	453	50312.4	5.3	43.1	85.83	-0.161
VcUGT52	VaccDscaff4-processed-gene-125.14-mRNA-1	chlo	300	33004.6	4.94	46.72	87.7	-0.228
VcUGT53	VaccDscaff4-processed-gene-125.3-mRNA-1	chlo	494	54722.6	5.19	46.16	83.06	-0.151
VcUGT54	VaccDscaff4-augustus-gene-152.29-mRNA-1	chlo	458	51168.7	5.68	36.95	84.45	-0.154
VcUGT55	VaccDscaff5-processed-gene-252.2-mRNA-1	cyto	453	51007.6	5.64	45.69	96.58	-0.198
VcUGT56	VaccDscaff5-snap-gene-252.25-mRNA-1	cyto	394	44150.5	5.25	46.87	92.49	-0.249
VcUGT57	VaccDscaff5-processed-gene-252.3-mRNA-1	cysk	449	50700.2	5.74	45.7	92.03	-0.261
VcUGT58	VaccDscaff5-snap-gene-267.43-mRNA-1	nucl	785	88123	5.29	52.63	75.67	-0.357
VcUGT59	VaccDscaff5-processed-gene-267.10-mRNA-1	nucl	490	54754.8	6.39	49.46	85.14	-0.267
VcUGT60	VaccDscaff5-processed-gene-267.30-mRNA-1	nucl	472	52854.2	5.75	53.31	82.22	-0.275
VcUGT61	VaccDscaff5-processed-gene-267.14-mRNA-1	nucl	472	52770.3	6.15	47.78	83.64	-0.269
VcUGT62	VaccDscaff5-snap-gene-268.38-mRNA-1	nucl	442	50521.4	6.82	55.94	81.36	-0.468
VcUGT63	VaccDscaff5-snap-gene-268.41-mRNA-1	nucl	754	85107.4	9.27	48.95	87.64	-0.328
VcUGT64	VaccDscaff5-augustus-gene-268.34-mRNA-1	chlo	166	18762.4	5.96	56.21	82.71	-0.205
VcUGT65	VaccDscaff5-augustus-gene-268.35-mRNA-1	nucl	477	52830.5	6.43	61.91	87.92	-0.147
VcUGT66	VaccDscaff5-snap-gene-268.43-mRNA-1	nucl	644	72495.9	7.24	61.24	87.78	-0.251
VcUGT67	VaccDscaff5-augustus-gene-294.29-mRNA-1	cyto	489	55161.3	5.33	50.7	87.22	-0.232
VcUGT68	VaccDscaff5-augustus-gene-295.31-mRNA-1	cyto	484	54686.8	5.39	47.76	88.14	-0.261
VcUGT69	VaccDscaff5-augustus-gene-295.34-mRNA-1	cyto	491	55477.8	5.3	51.47	86.68	-0.227
VcUGT70	VaccDscaff5-augustus-gene-296.23-mRNA-1	cyto	496	55403.8	5.46	48.16	83.47	-0.151
VcUGT71	VaccDscaff5-augustus-gene-296.26-mRNA-1	cyto	489	55161.3	5.33	50.7	87.22	-0.232
VcUGT72	VaccDscaff5-augustus-gene-297.44-mRNA-1	cyto	484	54731.6	5.19	55.24	88.95	-0.265
VcUGT73	VaccDscaff5-snap-gene-297.56-mRNA-1	cyto	626	70838.7	5.51	46.5	83.56	-0.183
VcUGT74	VaccDscaff5-snap-gene-297.59-mRNA-1	cyto	988	110545	5.24	47.28	83.21	-0.155
VcUGT75	VaccDscaff5-augustus-gene-298.27-mRNA-1	cyto	498	55630.7	5.32	46.23	83.9	-0.187
VcUGT76	VaccDscaff5-augustus-gene-299.41-mRNA-1	nucl	129	14232.7	5.2	56.72	70.31	-0.494
VcUGT77	VaccDscaff6-processed-gene-131.0-mRNA-1	chlo	469	52035.8	5.71	39.14	91.79	-0.086
VcUGT78	VaccDscaff6-augustus-gene-420.31-mRNA-1	chlo	451	49220.5	4.96	31.66	91	0.034
VcUGT79	VaccDscaff7-augustus-gene-85.40-mRNA-1	chlo	629	69625.1	5.86	39.13	99.86	0.073
VcUGT80	VaccDscaff7-snap-gene-85.49-mRNA-1	chlo	986	110581	5.65	32.48	94.13	-0.042
VcUGT81	VaccDscaff7-snap-gene-221.38-mRNA-1	chlo	195	22087.8	7.76	38.7	105.38	0.094
VcUGT82	VaccDscaff7-augustus-gene-221.31-mRNA-1	chlo	408	45069.3	6.27	37.46	100.07	0.055
VcUGT83	VaccDscaff7-processed-gene-221.5-mRNA-1	chlo	237	26611.7	7.06	39.71	108.95	-0.066
VcUGT84	VaccDscaff7-augustus-gene-221.33-mRNA-1	chlo	625	68928.4	5.37	42.22	101.97	0.045
VcUGT85	VaccDscaff7-processed-gene-221.27-mRNA-1	chlo	467	51263.2	5.25	34.76	105.95	0.103
VcUGT86	VaccDscaff7-snap-gene-337.56-mRNA-1	plas	630	70198.3	6.09	42.5	98.7	0.029
VcUGT87	VaccDscaff8-snap-gene-156.37-mRNA-1	nucl	1259	141806	6.47	55.25	87.16	-0.273
VcUGT88	VaccDscaff8-processed-gene-156.5-mRNA-1	nucl	500	55715.4	5.95	51.86	83.06	-0.233
VcUGT89	VaccDscaff8-augustus-gene-157.22-mRNA-1	cyto	474	53709.2	8.74	41.33	82.91	-0.288
VcUGT90	VaccDscaff8-snap-gene-157.26-mRNA-1	nucl	956	106884	6.14	46.53	84.94	-0.22
VcUGT91	VaccDscaff8-snap-gene-158.42-mRNA-1	nucl	621	69439.3	6.43	52.06	78.97	-0.271
VcUGT92	VaccDscaff8-snap-gene-158.43-mRNA-1	nucl	924	103546	5.75	55.48	82.66	-0.271
VcUGT93	VaccDscaff8-augustus-gene-158.38-mRNA-1	nucl	474	53210.6	5.75	56.79	81.1	-0.254
VcUGT94	VaccDscaff8-processed-gene-177.1-mRNA-1	cyto	449	50633.2	5.71	48.68	94.19	-0.253
VcUGT95	VaccDscaff9-processed-gene-80.5-mRNA-1	cyto	278	31111.3	4.78	42.06	81.69	-0.418
VcUGT96	VaccDscaff9-processed-gene-80.14-mRNA-1	chlo	452	50009	5.14	45.57	94.18	-0.098
VcUGT97	VaccDscaff9-processed-gene-81.0-mRNA-1	chlo	437	48949.8	5.32	45.57	84.74	-0.191
VcUGT98	VaccDscaff9-processed-gene-81.17-mRNA-1	nucl	529	59553.7	5.74	50.35	83.48	-0.334
VcUGT99	VaccDscaff9-processed-gene-81.21-mRNA-1	cyto	482	54032.3	4.93	46.64	85.95	-0.259
VcUGT100	VaccDscaff9-processed-gene-81.2-mRNA-1	chlo	379	42151.8	4.7	40.36	93.32	-0.094
VcUGT101	VaccDscaff9-augustus-gene-82.28-mRNA-1	nucl	973	107694	7.04	42.61	79.92	-0.334
VcUGT102	VaccDscaff9-snap-gene-82.35-mRNA-1	nucl	508	56523.9	6.07	34.59	91.14	-0.133
VcUGT103	VaccDscaff9-processed-gene-82.5-mRNA-1	nucl	394	43761.6	5.1	51.25	83.83	-0.342
VcUGT104	VaccDscaff9-processed-gene-82.6-mRNA-1	chlo	424	47135.9	5.32	45.67	86.91	-0.182
VcUGT105	VaccDscaff9-processed-gene-82.8-mRNA-1	chlo	455	49950	5.24	43.6	85.03	-0.164
VcUGT106	VaccDscaff9-processed-gene-82.21-mRNA-1	chlo	455	50440.6	5.32	46.06	83.3	-0.193
VcUGT107	VaccDscaff10-augustus-gene-113.26-mRNA-1	cyto	490	55475.8	5.34	48.46	86.47	-0.254
VcUGT108	VaccDscaff10-augustus-gene-113.29-mRNA-1	nucl	484	54657.6	5.33	47.66	88.53	-0.26
VcUGT109	VaccDscaff10-augustus-gene-113.31-mRNA-1	nucl	489	55148.3	5.29	50.33	87.42	-0.222
VcUGT110	VaccDscaff10-augustus-gene-140.32-mRNA-1	cyto	481	53660.5	6.66	58.19	87.8	-0.156
VcUGT111	VaccDscaff10-augustus-gene-140.33-mRNA-1	cysk	255	28749.7	5.32	50.05	81.1	-0.382
VcUGT112	VaccDscaff10-snap-gene-140.40-mRNA-1	nucl	642	72317.6	7.08	62.05	90.05	-0.247
VcUGT113	VaccDscaff10-snap-gene-141.38-mRNA-1	nucl	1055	118144	6.453	54.2	85.37	-0.253
VcUGT114	VaccDscaff10-processed-gene-141.9-mRNA-1	cyto	954	108757	8.43	46.81	82.92	-0.536
VcUGT115	VaccDscaff10-snap-gene-142.39-mRNA-1	nucl	477	53379.6	5.81	50.42	83	-0.263
VcUGT116	VaccDscaff10-processed-gene-142.13-mRNA-1	nucl	472	52925.5	5.61	54.88	89.66	-0.173
VcUGT117	VaccDscaff10-snap-gene-143.31-mRNA-1	mito	334	37910.2	5.13	49.81	75.36	-0.337
VcUGT118	VaccDscaff10-processed-gene-159.9-mRNA-1	cysk	449	50557.1	5.82	45.12	93.54	-0.234
VcUGT119	VaccDscaff12-processed-gene-13.0-mRNA-1	chlo	476	52316.2	6.09	39.96	93.05	0.022
VcUGT121	VaccDscaff12-snap-gene-73.49-mRNA-1	chlo	1154	126745	5.95	44.54	105.1	0.098
VcUGT122	VaccDscaff12-augustus-gene-73.41-mRNA-1	cyto	482	53044.4	5.75	39.56	101.7	0.09
VcUGT123	VaccDscaff12-augustus-gene-73.42-mRNA-1	chlo	482	53122.7	5.91	45.64	104.54	0.091
VcUGT124	VaccDscaff12-augustus-gene-74.33-mRNA-1	cyto	485	53501.5	5.27	44.42	97.26	0
VcUGT125	VaccDscaff12-augustus-gene-74.34-mRNA-1	cyto	485	53704.8	5.22	41.34	97.05	-0.036
VcUGT126	VaccDscaff12-snap-gene-99.25-mRNA-1	chlo	958	107275	5.57	44.02	87.19	-0.193
VcUGT127	VaccDscaff12-snap-gene-235.34-mRNA-1	cyto	520	58307	5.23	36.52	84.31	-0.169
VcUGT128	VaccDscaff12-augustus-gene-236.7-mRNA-1	chlo	496	55365.8	5.5	30.34	91.37	-0.054
VcUGT129	VaccDscaff12-processed-gene-270.8-mRNA-1	chlo	465	50959	5.81	50.25	101.25	0.025
VcUGT130	VaccDscaff12-processed-gene-300.7-mRNA-1	E.R.	468	51659.5	5.5	44.58	95.43	-0.059
VcUGT131	VaccDscaff12-processed-gene-301.1-mRNA-1	chlo	468	51497.2	5.64	40.39	95.21	-0.104
VcUGT132	VaccDscaff12-processed-gene-301.2-mRNA-1	E.R.	451	49507.1	5.68	45.94	98.34	0.011
VcUGT133	VaccDscaff13-augustus-gene-14.22-mRNA-1	chlo	965	108431	5.45	45.42	80.1	-0.184
VcUGT134	VaccDscaff13-processed-gene-131.14-mRNA-1	chlo	371	41063.8	4.76	41.06	94.34	-0.02
VcUGT135	VaccDscaff13-snap-gene-224.24-mRNA-1	chlo	913	100046	5.69	34.06	95.26	-0.021
VcUGT136	VaccDscaff13-processed-gene-318.1-mRNA-1	chlo	472	53708.7	8.46	42.44	96.14	-0.177
VcUGT137	VaccDscaff13-processed-gene-318.22-mRNA-1	chlo	472	53573.5	8.97	42.01	94.89	-0.202
VcUGT138	VaccDscaff14-snap-gene-175.36-mRNA-1	plas	940	105271	5.34	42.95	92.09	-0.064
VcUGT139	VaccDscaff14-snap-gene-175.38-mRNA-1	plas	687	77295.7	5.41	42.24	93.94	-0.025
VcUGT140	VaccDscaff14-snap-gene-176.30-mRNA-1	plas	832	92781.2	5.26	43.14	86.81	-0.106
VcUGT141	VaccDscaff14-snap-gene-176.29-mRNA-1	nucl	593	66543.2	5.01	46.23	83.68	-0.137
VcUGT142	VaccDscaff14-snap-gene-177.27-mRNA-1	cyto	460	51970.3	4.72	52.39	82.02	-0.121
VcUGT143	VaccDscaff14-snap-gene-177.25-mRNA-1	mito	155	17438	6.07	43.57	92.97	-0.229
VcUGT144	VaccDscaff14-augustus-gene-180.25-mRNA-1	chlo	488	54965.5	5.31	45.42	90.66	-0.08
VcUGT145	VaccDscaff14-snap-gene-307.43-mRNA-1	chlo	604	67674	7.5	44.85	80.55	-0.161
VcUGT146	VaccDscaff14-snap-gene-326.48-mRNA-1	cyto	417	46307.2	4.98	37.58	83.24	-0.056
VcUGT147	VaccDscaff14-augustus-gene-326.37-mRNA-1	chlo	981	109391	5.24	36.37	88.42	-0.135
VcUGT148	VaccDscaff14-augustus-gene-326.39-mRNA-1	chlo	456	51179.8	5	34.99	89.14	-0.137
VcUGT149	VaccDscaff14-augustus-gene-326.40-mRNA-1	cyto	907	101496	5.06	37.64	84.26	-0.191
VcUGT150	VaccDscaff14-snap-gene-354.49-mRNA-1	chlo	472	52640.3	5.28	45.63	81.55	-0.174
VcUGT151	VaccDscaff14-snap-gene-356.72-mRNA-1	nucl	500	57277.5	5.78	38.09	83.24	-0.411
VcUGT152	VaccDscaff14-processed-gene-356.18-mRNA-1	chlo	487	54836.9	5.97	42.05	89.47	-0.259
VcUGT153	VaccDscaff14-snap-gene-356.69-mRNA-1	chlo	2021	228674	5.92	41.62	85.63	-0.192
VcUGT154	VaccDscaff15-snap-gene-327.46-mRNA-1	nucl	669	74095.2	5.97	45.81	75.11	-0.444
VcUGT155	VaccDscaff16-snap-gene-89.32-mRNA-1	plas	911	101540	5.92	45.1	98.01	-0.016
VcUGT156	VaccDscaff16-snap-gene-325.49-mRNA-1	chlo	793	88849.6	5.33	37.77	93.57	-0.114
VcUGT157	VaccDscaff16-snap-gene-325.47-mRNA-1	chlo	482	53670.3	5.78	36.56	96.12	-0.025
VcUGT158	VaccDscaff18-processed-gene-76.14-mRNA-1	nucl	509	57388.5	4.72	37.34	80.83	-0.18
VcUGT159	VaccDscaff18-augustus-gene-76.25-mRNA-1	chlo	477	53428.8	5.22	27.15	92.56	-0.018
VcUGT160	VaccDscaff18-augustus-gene-76.26-mRNA-1	nucl, cyto	477	53228.8	5.58	36.48	94.63	-0.015
VcUGT161	VaccDscaff18-snap-gene-76.33-mRNA-1	chlo	655	73963.9	9.04	46.39	82.85	-0.333
VcUGT162	VaccDscaff18-snap-gene-77.26-mRNA-1	chlo	1015	109696	5.65	35.33	90.07	-0.013
VcUGT163	VaccDscaff18-snap-gene-109.47-mRNA-1	plas	440	48894.7	8.31	44.78	81.11	-0.447
VcUGT164	VaccDscaff18-augustus-gene-213.28-mRNA-1	chlo	222	25309.3	6.85	37.63	98.69	-0.039
VcUGT165	VaccDscaff18-snap-gene-213.36-mRNA-1	plas	569	62952.8	5.9	43.19	102.23	0.036
VcUGT166	VaccDscaff18-augustus-gene-213.31-mRNA-1	cyto	703	78011.4	6.3	42.82	105.36	0.069
VcUGT167	VaccDscaff18-snap-gene-213.39-mRNA-1	chlo	363	40257.4	5.31	38	100.08	-0.06
VcUGT168	VaccDscaff19-augustus-gene-73.27-mRNA-1	E.R.	657	73087.4	5.38	45.87	101.45	-0.068
VcUGT169	VaccDscaff19-processed-gene-46.23-mRNA-1	nucl	331	37727.3	6.68	51.12	80.63	-0.315
VcUGT170	VaccDscaff18-snap-gene-77.26-mRNA-1	cyto	453	50832.9	5.54	41.59	99.16	-0.1
VcUGT171	VaccDscaff19-processed-gene-3.12-mRNA-1	chlo	453	51211.6	6.4	40.38	98.01	-0.119
VcUGT172	VaccDscaff19-snap-gene-15.46-mRNA-1	chlo	250	27500.8	6.45	30.4	93.16	-0.101
VcUGT173	VaccDscaff19-snap-gene-46.71-mRNA-1	plas	1836	207553	5.93	41.28	88.99	-0.11
VcUGT174	VaccDscaff19-snap-gene-46.72-mRNA-1	plas	1164	131489	6.78	40.12	91.25	-0.101
VcUGT175	VaccDscaff19-snap-gene-46.73-mRNA-1	cyto	187	21363	8.41	44.2	89.63	-0.151
VcUGT176	VaccDscaff19-snap-gene-46.76-mRNA-1	chlo	480	54115.7	5.61	50.32	89.5	-0.206
VcUGT177	VaccDscaff19-augustus-gene-46.57-mRNA-1	extr	486	54919.5	6.38	47.02	84.61	-0.096
VcUGT178	VaccDscaff19-augustus-gene-72.26-mRNA-1	cyto	440	49733.6	5.76	47.26	95.66	-0.162
VcUGT179	VaccDscaff19-snap-gene-73.35-mRNA-1	chlo	340	38435.1	5.56	50.48	93.41	0.036
VcUGT180	VaccDscaff19-snap-gene-72.37-mRNA-1	cyto	461	52174.5	6.88	53.05	100.59	-0.119
VcUGT181	VaccDscaff20-processed-gene-4.6-mRNA-1	chlo	453	51237.6	6.44	38.82	98.01	-0.122
VcUGT182	VaccDscaff1-snap-gene-318.46-mRNA-1	cyto	997	111531	5.35	46.88	82.56	-0.219
VcUGT183	VaccDscaff20-augustus-gene-45.21-mRNA-1	extr	486	54844.3	6.26	45.01	85.19	-0.089
VcUGT184	VaccDscaff20-snap-gene-46.64-mRNA-1	vacu	1191	134382	6.29	38.41	90.15	-0.084
VcUGT185	VaccDscaff20-augustus-gene-45.22-mRNA-1	chlo	486	55088.6	6.92	45.05	83.99	-0.143
VcUGT186	VaccDscaff20-snap-gene-46.63-mRNA-1	cyto	1173	132979	6.05	41.67	88.4	-0.185
VcUGT187	VaccDscaff20-processed-gene-46.9-mRNA-1	cyto	292	33093.1	6	44.09	90.14	-0.16
VcUGT188	VaccDscaff20-augustus-gene-46.49-mRNA-1	cyto	478	53848.7	5.63	40.63	90.92	-0.132
VcUGT189	VaccDscaff20-augustus-gene-77.29-mRNA-1	chlo	425	48098.5	6.33	51.85	93.74	-0.238
VcUGT190	VaccDscaff20-augustus-gene-46.55-mRNA-1	chlo	458	51570.8	5.39	44.54	90.61	-0.191
VcUGT191	VaccDscaff20-augustus-gene-77.25-mRNA-1	cyto	440	49788.6	5.76	47.73	93.23	-0.184
VcUGT192	VaccDscaff20-processed-gene-77.5-mRNA-1	chlo	447	49863.7	6.55	48.96	101.83	-0.097
VcUGT193	VaccDscaff20-snap-gene-78.25-mRNA-1	cyto	643	73407.7	5.25	45.36	95.24	-0.178
VcUGT194	VaccDscaff20-processed-gene-181.13-mRNA-1	chlo	422	46573	6.44	50.72	80.47	-0.202
VcUGT195	VaccDscaff21-augustus-gene-134.31-mRNA-1	cyto	481	54451.7	5.21	50.48	93.97	-0.111
VcUGT196	VaccDscaff21-augustus-gene-134.33-mRNA-1	cyto	477	53883.2	5.29	50.33	96.21	0.028
VcUGT197	VaccDscaff21-snap-gene-134.37-mRNA-1	cyto	477	53704.9	5.74	50.18	92.56	-0.062
VcUGT198	VaccDscaff21-augustus-gene-135.30-mRNA-1	cyto	488	55436.6	5.52	53.77	92.85	-0.155
VcUGT199	VaccDscaff21-processed-gene-210.9-mRNA-1	chlo	455	51782.5	6.3	48.88	88.22	-0.248
VcUGT200	VaccDscaff21-processed-gene-210.10-mRNA-1	chlo	448	50422.2	5.96	36.01	96.94	-0.103
VcUGT201	VaccDscaff21-processed-gene-210.3-mRNA-1	chlo	450	51067.8	6.22	45.17	90.02	-0.283
VcUGT202	VaccDscaff21-processed-gene-227.2-mRNA-1	chlo-mito	468	52411.3	5.99	39.76	90.6	-0.121
VcUGT203	VaccDscaff21-processed-gene-337.9-mRNA-1	chlo	471	52561.3	7.8	53.22	87.54	-0.242
VcUGT204	VaccDscaff22-processed-gene-8.5-mRNA-1	chlo	473	51783.5	6.1	39.58	91.1	-0.105
VcUGT205	VaccDscaff22-processed-gene-49.4-mRNA-1	cyto	463	50973.9	5.76	43.74	98.51	-0.044
VcUGT206	VaccDscaff22-processed-gene-49.5-mRNA-1	chlo	622	69603.8	6.09	44.84	103.09	-0.031
VcUGT207	VaccDscaff22-processed-gene-49.6-mRNA-1	cyto	463	50955.9	5.76	43.92	99.14	-0.035
VcUGT208	VaccDscaff22-processed-gene-49.31-mRNA-1	cyto	474	52538.7	5.58	44.85	98.88	-0.044
VcUGT209	VaccDscaff22-processed-gene-49.9-mRNA-1	chlo	463	50987.9	5.9	46.19	99.78	-0.053
VcUGT210	VaccDscaff22-processed-gene-49.1-mRNA-1	chlo	463	51160.2	5.95	49.51	98.29	-0.035
VcUGT211	VaccDscaff22-augustus-gene-49.39-mRNA-1	cyto	195	21706.1	6.54	51.39	99.44	-0.209
VcUGT212	VaccDscaff22-processed-gene-92.2-mRNA-1	chlo	315	35585.4	8.4	35.36	83.56	-0.098
VcUGT213	VaccDscaff22-snap-gene-92.35-mRNA-1	chlo	907	102138	6.82	37.33	84.61	-0.144
VcUGT214	VaccDscaff22-processed-gene-189.5-mRNA-1	chlo	527	56610.1	5.54	44.55	74.78	-0.368
VcUGT215	VaccDscaff22-snap-gene-288.34-mRNA-1	cyto	1112	125748	5.94	48.32	79.96	-0.41
VcUGT216	VaccDscaff23-processed-gene-90.2-mRNA-1	E.R.	465	51074	5.76	46.12	99.38	0.035
VcUGT217	VaccDscaff23-processed-gene-90.3-mRNA-1	chlo	512	56564.7	7.22	40.84	89.69	-0.27
VcUGT218	VaccDscaff23-processed-gene-90.4-mRNA-1	E.R.	468	51641.4	5.57	42.95	95.21	-0.056
VcUGT219	VaccDscaff23-processed-gene-140.8-mRNA-1	chlo	465	50968.8	5.6	51.18	99.57	-0.021
VcUGT220	VaccDscaff23-snap-gene-247.27-mRNA-1	chlo	455	50861	5.11	32.35	88.04	-0.12
VcUGT221	VaccDscaff23-augustus-gene-248.45-mRNA-1	cyto	482	53978	5.32	35.64	85.1	-0.151
VcUGT222	VaccDscaff23-augustus-gene-248.46-mRNA-1	cyto	482	53978	5.32	35.64	85.1	-0.151
VcUGT223	VaccDscaff23-snap-gene-312.36-mRNA-1	chlo	1004	112355	5.92	45.27	87.18	-0.212
VcUGT224	VaccDscaff23-snap-gene-337.38-mRNA-1	chlo	416	45912.4	9.08	48.75	84.42	-0.164
VcUGT225	VaccDscaff23-augustus-gene-337.33-mRNA-1	chlo	481	53078.6	5.65	44.64	103.18	0.104
VcUGT226	VaccDscaff23-snap-gene-337.40-mRNA-1	cyto	453	50366.9	5.64	43.76	92.69	-0.124
VcUGT227	VaccDscaff23-augustus-gene-338.19-mRNA-1	cyto	485	53406.2	5.11	41.83	95.67	-0.031
VcUGT228	VaccDscaff23-augustus-gene-338.20-mRNA-1	chlo	482	52951.3	5.83	47.48	101.72	0.064
VcUGT229	VaccDscaff23-augustus-gene-338.21-mRNA-1	chlo	482	53022.7	5.87	41.41	105.93	0.142
VcUGT230	VaccDscaff23-processed-gene-338.3-mRNA-1	chlo	150	16375.9	9.75	45.58	78.6	-0.072
VcUGT231	VaccDscaff23-snap-gene-338.28-mRNA-1	chlo	389	42730.7	5.75	38.49	103.68	0.195
VcUGT232	VaccDscaff23-snap-gene-362.43-mRNA-1	chlo	481	52749.8	6.05	37.23	94.91	0.024
VcUGT233	VaccDscaff25-snap-gene-115.25-mRNA-1	cyto	361	40634.1	9.3	37.94	80.19	-0.242
VcUGT234	VaccDscaff25-snap-gene-355.37-mRNA-1	chlo	555	62133.2	5.54	41.83	82.38	-0.214
VcUGT235	VaccDscaff26-augustus-gene-138.26-mRNA-1	nucl	481	54184.3	5.1	52.51	94.78	-0.104
VcUGT236	VaccDscaff26-snap-gene-138.33-mRNA-1	cyto	477	53783.3	5.41	50.66	96.23	0.018
VcUGT237	VaccDscaff26-augustus-gene-138.28-mRNA-1	pero	477	53359.5	5.3	47.35	92.98	0.005
VcUGT238	VaccDscaff26-augustus-gene-138.29-mRNA-1	cyto	488	55348.5	5.59	55.17	93.03	-0.152
VcUGT239	VaccDscaff26-snap-gene-206.34-mRNA-1	chlo	472	53866.1	7.05	52.02	90.44	-0.258
VcUGT240	VaccDscaff26-snap-gene-206.35-mRNA-1	chlo	339	37955.8	5.13	37.79	99.32	-0.004
VcUGT241	VaccDscaff26-augustus-gene-224.18-mRNA-1	nucl	679	75684.2	4.93	41.45	72.8	-0.343
VcUGT242	VaccDscaff26-snap-gene-234.36-mRNA-1	chlo	442	50045.1	9.12	44.85	94.1	-0.122
VcUGT243	VaccDscaff26-processed-gene-330.7-mRNA-1	chlo	471	52604.3	8.2	54.98	87.13	-0.254
VcUGT244	VaccDscaff28-augustus-gene-21.29-mRNA-1	cyto	478	53652.4	5.25	32.15	83.41	-0.236
VcUGT245	VaccDscaff28-snap-gene-280.45-mRNA-1	plas	1186	134260	5.46	44.59	96.3	-0.088
VcUGT246	VaccDscaff28-processed-gene-280.9-mRNA-1	chlo	456	50925.9	5.49	50.62	99.36	-0.107
VcUGT247	VaccDscaff28-snap-gene-280.49-mRNA-1	cyto	446	50151.9	5.53	45.64	100.02	-0.126
VcUGT248	VaccDscaff28-augustus-gene-280.38-mRNA-1	cyto	499	55192	4.78	39.13	93.35	-0.176
VcUGT249	VaccDscaff28-augustus-gene-280.39-mRNA-1	cyto	440	49638.5	5.56	47.31	95.66	-0.156
VcUGT250	VaccDscaff28-snap-gene-281.34-mRNA-1	chlo	413	46402.4	7.24	52.01	92.2	-0.286
VcUGT251	VaccDscaff28-snap-gene-309.73-mRNA-1	nucl	996	112055	6.2	44.7	91.59	-0.166
VcUGT252	VaccDscaff28-processed-gene-309.2-mRNA-1	cyto	468	52388.3	5.87	41.52	92.29	-0.105
VcUGT253	VaccDscaff28-snap-gene-309.74-mRNA-1	nucl	527	59526.5	6.45	42.79	89.49	-0.173
VcUGT254	VaccDscaff28-processed-gene-309.11-mRNA-1	nucl	567	64092.8	5.97	42.95	90.04	-0.151
VcUGT255	VaccDscaff28-snap-gene-309.79-mRNA-1	extr	639	71997.8	5.39	39.93	89.77	-0.1
VcUGT256	VaccDscaff28-snap-gene-309.84-mRNA-1	chlo	956	107433	5.99	39.13	89.48	-0.099
VcUGT257	VaccDscaff28-snap-gene-309.82-mRNA-1	extr	952	107801	6.24	43.22	82.9	-0.143
VcUGT258	VaccDscaff28-processed-gene-347.6-mRNA-1	chlo	456	51545.8	6.4	40.39	96.32	-0.163
VcUGT259	VaccDscaff29-augustus-gene-50.42-mRNA-1	cyto	375	40965.1	6.01	43.01	92.59	0.029
VcUGT260	VaccDscaff29-processed-gene-50.1-mRNA-1	cyto	472	51207	5.8	47.66	91.93	0.052
VcUGT261	VaccDscaff29-augustus-gene-135.40-mRNA-1	cyto	481	54251.4	5.05	50.74	94.78	-0.095
VcUGT262	VaccDscaff29-snap-gene-135.48-mRNA-1	nucl	1026	115598	5.7	50.06	93.46	-0.05
VcUGT263	VaccDscaff29-augustus-gene-135.43-mRNA-1	E.R.	488	55457.6	5.64	55.4	92.03	-0.158
VcUGT264	VaccDscaff29-snap-gene-198.35-mRNA-1	cyto	892	100786	5.77	44.34	92.17	-0.179
VcUGT265	VaccDscaff29-augustus-gene-198.28-mRNA-1	chlo	613	69346.8	5.63	44.93	91.48	-0.302
VcUGT266	VaccDscaff29-processed-gene-216.1-mRNA-1	nucl	496	55682.1	6.58	44.34	88.23	-0.129
VcUGT267	VaccDscaff29-processed-gene-317.6-mRNA-1	chlo	471	52561.3	7.8	53.22	87.54	-0.242
VcUGT268	VaccDscaff30-processed-gene-78.28-mRNA-1	chlo	472	53624.6	8.97	41.2	95.3	-0.181
VcUGT269	VaccDscaff30-processed-gene-79.2-mRNA-1	cyto	378	42942.2	8.73	39.65	96.59	-0.193
VcUGT270	VaccDscaff30-processed-gene-175.4-mRNA-1	chlo	469	51283.5	5.79	36.36	94.8	0.013
VcUGT271	VaccDscaff30-snap-gene-175.28-mRNA-1	cyto	499	54525.1	5.71	36.71	96.93	-0.037
VcUGT272	VaccDscaff30-snap-gene-175.29-mRNA-1	chlo	477	52200.5	5.29	32.64	97.51	0.018
VcUGT273	VaccDscaff30-processed-gene-233.2-mRNA-1	chlo	433	48257	5.02	43.02	92.29	-0.143
VcUGT274	VaccDscaff30-snap-gene-270.39-mRNA-1	chlo	1058	118792	5.34	45.63	80.15	-0.183
VcUGT275	VaccDscaff31-snap-gene-127.38-mRNA-1	cyto	630	69628.3	5.77	43.05	104.24	0.098
VcUGT276	VaccDscaff31-augustus-gene-127.30-mRNA-1	chlo	516	57254.5	6.54	45.34	102.17	0.091
VcUGT277	VaccDscaff31-processed-gene-127.7-mRNA-1	cyto	212	24119.9	6.33	38.86	97.88	-0.075
VcUGT278	VaccDscaff31-augustus-gene-268.31-mRNA-1	chlo	440	49170.9	5.28	26.94	93.68	-0.025
VcUGT279	VaccDscaff31-snap-gene-268.40-mRNA-1	chlo	564	63131.9	5.43	37.03	93.37	-0.044
VcUGT280	VaccDscaff31-processed-gene-268.6-mRNA-1	cyto	218	24984	4.84	35.98	96.56	-0.015
VcUGT281	VaccDscaff31-augustus-gene-268.33-mRNA-1	chlo	629	69636.1	5.68	39.18	100.17	0.072
VcUGT282	VaccDscaff32-processed-gene-12.9-mRNA-1	cyto	383	43338.5	8.59	39.35	95.56	-0.187
VcUGT283	VaccDscaff32-processed-gene-13.6-mRNA-1	chlo	472	53603.5	8.6	40.73	95.53	-0.206
VcUGT284	VaccDscaff32-processed-gene-62.0-mRNA-1	cyto	383	43338.5	8.59	39.35	95.56	-0.187
VcUGT285	VaccDscaff32-processed-gene-62.5-mRNA-1	chlo	467	53062.9	8.81	42.08	94.48	-0.211
VcUGT286	VaccDscaff32-processed-gene-137.5-mRNA-1	chlo	443	48613.4	5.22	33.75	96.64	-0.029
VcUGT287	VaccDscaff32-snap-gene-138.42-mRNA-1	chlo	913	100073	5.77	34.74	96.01	-0.009
VcUGT288	VaccDscaff32-processed-gene-238.11-mRNA-1	chlo	433	47951.6	5.06	42.91	88.01	-0.142
VcUGT289	VaccDscaff33-processed-gene-37.4-mRNA-1	chlo	471	52561.3	7.8	53.22	87.54	-0.242
VcUGT290	VaccDscaff33-processed-gene-145.6-mRNA-1	cyto	309	35413.6	6.12	47.95	86.96	-0.337
VcUGT291	VaccDscaff33-augustus-gene-201.41-mRNA-1	cyto	488	55511.8	5.64	54.51	93.03	-0.15
VcUGT292	VaccDscaff33-snap-gene-201.53-mRNA-1	nucl	1026	115635	5.59	49.95	93.36	-0.05
VcUGT293	VaccDscaff33-augustus-gene-202.31-mRNA-1	nucl	510	57653.5	5.62	53.11	90.53	-0.188
VcUGT294	VaccDscaff33-snap-gene-278.48-mRNA-1	plas	440	48941.7	7.66	44.1	81.77	-0.439
VcUGT295	VaccDscaff34-augustus-gene-294.28-mRNA-1	chlo	473	51028.5	5.63	48.33	85.56	0.033
VcUGT296	VaccDscaff34-augustus-gene-294.29-mRNA-1	chlo	473	50983.4	5.8	47.62	84.52	0.028
VcUGT297	VaccDscaff36-processed-gene-224.7-mRNA-1	chlo	455	50344.3	5.05	46.55	82.24	-0.202
VcUGT298	VaccDscaff36-processed-gene-224.30-mRNA-1	chlo	455	50149.3	5.5	42.89	84.81	-0.172
VcUGT299	VaccDscaff36-augustus-gene-225.30-mRNA-1	chlo	504	55708.7	5.31	45.91	91.65	-0.147
VcUGT300	VaccDscaff36-snap-gene-225.35-mRNA-1	chlo	940	103740	5.83	41.09	92.07	-0.054
VcUGT301	VaccDscaff36-snap-gene-225.36-mRNA-1	cyto	881	96990.8	5.72	41.68	86.81	-0.108
VcUGT302	VaccDscaff36-processed-gene-225.9-mRNA-1	chlo	511	56247.9	5.54	39.04	82.95	-0.253
VcUGT303	VaccDscaff36-processed-gene-225.28-mRNA-1	chlo	187	20707.5	4.98	42.2	75.03	-0.416
VcUGT304	VaccDscaff36-processed-gene-225.11-mRNA-1	chlo	434	48303.8	4.99	39.91	90.94	-0.206
VcUGT305	VaccDscaff36-processed-gene-226.0-mRNA-1	chlo	460	51565.6	5.05	45.74	86.02	-0.234
VcUGT306	VaccDscaff36-snap-gene-226.33-mRNA-1	chlo	482	54373.9	5.47	48.5	83.73	-0.305
VcUGT307	VaccDscaff36-augustus-gene-294.18-mRNA-1	chlo	458	51171.8	5.59	35.7	84.87	-0.134
VcUGT308	VaccDscaff37-processed-gene-52.1-mRNA-1	chlo	472	52109.9	5.7	41.08	91.23	-0.089
VcUGT309	VaccDscaff37-snap-gene-61.23-mRNA-1	chlo	927	103857	6.24	46.88	92.84	-0.06
VcUGT310	VaccDscaff37-augustus-gene-300.29-mRNA-1	chlo	451	49202.4	4.96	32.08	91.86	0.038
VcUGT311	VaccDscaff38-processed-gene-230.1-mRNA-1	chlo	471	52153.9	5.49	40.98	91.42	-0.087
VcUGT312	VaccDscaff39-augustus-gene-2.34-mRNA-1	chlo	497	53958	5.4	34.58	92.39	0.055
VcUGT313	VaccDscaff39-processed-gene-260.6-mRNA-1	chlo	484	53513.6	5.59	40.39	91.98	-0.069
VcUGT314	VaccDscaff40-augustus-gene-4.27-mRNA-1	cyto	362	39985	5.11	41.86	95.28	-0.038
VcUGT315	VaccDscaff40-processed-gene-5.1-mRNA-1	chlo	150	16375.9	9.75	45.58	78.6	-0.072
VcUGT316	VaccDscaff40-augustus-gene-5.24-mRNA-1	chlo	482	53023.6	5.8	41.96	105.93	0.142
VcUGT317	VaccDscaff40-snap-gene-5.31-mRNA-1	chlo	482	52801.1	5.7	43.36	101.51	0.073
VcUGT318	VaccDscaff40-augustus-gene-5.26-mRNA-1	cyto	491	54079	5.17	43.46	94.09	-0.055
VcUGT319	VaccDscaff40-augustus-gene-5.27-mRNA-1	mito	506	56160.6	5.95	40.28	91.09	-0.127
VcUGT320	VaccDscaff40-processed-gene-5.10-mRNA-1	cyto	110	12391.2	4.54	49.51	91.27	-0.039
VcUGT321	VaccDscaff40-snap-gene-29.32-mRNA-1	chlo	988	110728	5.76	44.4	88.19	-0.214
VcUGT322	VaccDscaff40-processed-gene-79.3-mRNA-1	mito	381	43332.4	5.59	36.65	75.17	-0.349
VcUGT323	VaccDscaff40-snap-gene-80.33-mRNA-1	chlo	455	50834.9	5.11	32.61	87.19	-0.13
VcUGT324	VaccDscaff40-augustus-gene-154.22-mRNA-1	plas	1012	110870	6.45	49.74	101.22	0.043
VcUGT325	VaccDscaff40-processed-gene-195.0-mRNA-1	chlo	468	51423.2	5.43	43.8	96.24	-0.048
VcUGT326	VaccDscaff40-processed-gene-195.2-mRNA-1	chlo	361	39638.5	5.3	44.78	94.24	-0.014
VcUGT327	VaccDscaff40-snap-gene-195.20-mRNA-1	E.R.	565	61807.2	6.63	43.51	95.26	-0.093
VcUGT328	VaccDscaff41-snap-gene-42.37-mRNA-1	chlo	1044	117224	6.88	42.77	87.19	-0.244
VcUGT329	VaccDscaff41-snap-gene-68.14-mRNA-1	chlo	496	55425.9	5.5	30.64	91.37	-0.046
VcUGT330	VaccDscaff41-augustus-gene-69.20-mRNA-1	cyto	482	53978	5.32	35.64	85.1	-0.151
VcUGT331	VaccDscaff41-processed-gene-71.3-mRNA-1	chlo	486	54498.7	5.72	30.79	90.23	-0.11
VcUGT332	VaccDscaff41-augustus-gene-72.32-mRNA-1	cyto	482	53861.7	5.09	35.7	85.68	-0.156
VcUGT333	VaccDscaff41-processed-gene-142.14-mRNA-1	chlo	465	50919.8	5.54	50.23	100	-0.003
VcUGT334	VaccDscaff41-augustus-gene-183.25-mRNA-1	E.R.	437	48393	5.84	44.11	87.89	-0.115
VcUGT335	VaccDscaff41-snap-gene-183.33-mRNA-1	E.R.	948	104076	5.93	43.57	95.75	-0.067
VcUGT336	VaccDscaff42-snap-gene-47.34-mRNA-1	chlo	1041	117085	5.47	43.74	79.31	-0.202
VcUGT337	VaccDscaff42-processed-gene-140.2-mRNA-1	chlo	476	52084.5	5.43	33.73	98.74	0.042
VcUGT338	VaccDscaff42-snap-gene-140.22-mRNA-1	E.R.	903	98837.9	5.92	32.71	97.07	-0.008
VcUGT339	VaccDscaff42-snap-gene-141.27-mRNA-1	chlo	137	14362.4	5.37	22.45	93.21	0.187
VcUGT340	VaccDscaff43-processed-gene-100.2-mRNA-1	chlo	566	63349.2	5.53	47.1	89.88	-0.177
VcUGT341	VaccDscaff46-processed-gene-72.6-mRNA-1	chlo	527	56715.2	5.66	45.51	74.78	-0.369
VcUGT342	VaccDscaff46-processed-gene-76.4-mRNA-1	chlo	525	56372.8	5.64	44.44	74.88	-0.378
VcUGT343	VaccDscaff46-snap-gene-142.36-mRNA-1	chlo	263	29262.5	5.62	51.56	98.52	-0.046
VcUGT344	VaccDscaff47-augustus-gene-106.33-mRNA-1	chlo	566	63609.3	5.4	49.13	87.28	-0.236
VcUGT345	VaccDscaff48-snap-gene-43.50-mRNA-1	chlo	770	87738.2	5.43	47.04	93.99	-0.077
VcUGT346	VaccDscaff48-processed-gene-43.17-mRNA-1	mito	424	47796.1	5.59	47.03	93.68	-0.118
VcUGT347	VaccDscaff48-processed-gene-43.33-mRNA-1	chlo	447	49873.8	6.55	48.84	101.83	-0.099
VcUGT348	VaccDscaff48-augustus-gene-43.48-mRNA-1	cyto	456	51274.2	6	46.21	96.36	-0.192
VcUGT349	VaccDscaff48-augustus-gene-43.49-mRNA-1	cyto	448	50019	5.55	43.23	101.14	-0.078
VcUGT350	VaccDscaff48-augustus-gene-44.38-mRNA-1	cyto	440	49777.6	5.64	47.83	94.11	-0.172
VcUGT351	VaccDscaff48-processed-gene-44.18-mRNA-1	cyto	89	9848.36	6.04	50.84	106.07	0.015
VcUGT352	VaccDscaff48-augustus-gene-74.51-mRNA-1	extr	486	54980.6	6.34	48.54	85.41	-0.088
VcUGT353	VaccDscaff48-snap-gene-74.68-mRNA-1	chlo	1807	203539	5.96	42.25	88.63	-0.127
VcUGT354	VaccDscaff48-augustus-gene-74.55-mRNA-1	cyto	556	62643.1	5.9	44.92	90.61	-0.146
VcUGT355	VaccDscaff48-augustus-gene-74.57-mRNA-1	nucl	602	67716.8	6.17	39.95	91.94	-0.081
VcUGT356	VaccDscaff48-augustus-gene-74.58-mRNA-1	nucl	478	53832.8	5.76	44.23	90.71	-0.148
VcUGT357	VaccDscaff48-snap-gene-74.75-mRNA-1	chlo	998	112763	6.41	45.62	91.87	-0.091
VcUGT358	VaccDscaff48-snap-gene-74.76-mRNA-1	cyto	959	108710	6.17	42.82	90.13	-0.16
VcUGT359	VaccDscaff48-processed-gene-74.12-mRNA-1	cyto	292	32937.1	6.56	45.26	93.15	-0.147
VcUGT360	VaccDscaff48-snap-gene-74.78-mRNA-1	nucl	977	109772	6.06	43.32	90.87	-0.141
VcUGT361	VaccDscaff48-processed-gene-106.17-mRNA-1	chlo	453	51250.7	6.4	40.78	99.09	-0.115
note：cysk: cytoskeletion; cyto: cytosol; E.R.:endoplasmic reticulum; extr: cell wall; mito: mitochondrion; nucl: nucleus; plas: plasma membrane; pero: peroxisome; vacu: vacular membrane; chlo: chloroplast

## Sheet: Table S2
Supplementary Table S2: Analysis of cis-acting elements in the promoter region of VcUGTs.
Gene ID	cis-acting element	start	end	function
augustus_masked-VaccDscaff12-processed-gene-301.1-mRNA-1:cds	TGA-element	703	713	auxin-responsive element
augustus_masked-VaccDscaff12-processed-gene-301.2-mRNA-1:cds	TGA-element	304	314	auxin-responsive element
augustus_masked-VaccDscaff30-processed-gene-233.2-mRNA-1:cds	TGA-element	1565	1575	auxin-responsive element
augustus_masked-VaccDscaff30-processed-gene-79.2-mRNA-1:cds	TGA-element	926	936	auxin-responsive element
augustus_masked-VaccDscaff30-processed-gene-79.2-mRNA-1:cds	TGA-element	1283	1293	auxin-responsive element
augustus_masked-VaccDscaff31-processed-gene-127.7-mRNA-1:cds	TGA-element	1179	1189	auxin-responsive element
augustus_masked-VaccDscaff31-processed-gene-268.6-mRNA-1:cds	TGA-element	1218	1228	auxin-responsive element
augustus_masked-VaccDscaff31-processed-gene-268.6-mRNA-1:cds	TGA-element	1634	1644	auxin-responsive element
augustus_masked-VaccDscaff9-processed-gene-80.5-mRNA-1:cds	TGA-element	344	354	auxin-responsive element
augustus_masked-VaccDscaff9-processed-gene-82.5-mRNA-1:cds	TGA-element	251	261	auxin-responsive element
augustus_masked-VaccDscaff9-processed-gene-82.5-mRNA-1:cds	TGA-element	1535	1545	auxin-responsive element
augustus_masked-VaccDscaff9-processed-gene-82.8-mRNA-1:cds	TGA-element	227	237	auxin-responsive element
maker-VaccDscaff12-augustus-gene-74.34-mRNA-1:cds	TGA-element	351	361	auxin-responsive element
maker-VaccDscaff12-snap-gene-73.49-mRNA-1:cds	TGA-element	1284	1294	auxin-responsive element
maker-VaccDscaff14-augustus-gene-180.25-mRNA-1:cds	TGA-element	1949	1959	auxin-responsive element
maker-VaccDscaff14-augustus-gene-326.39-mRNA-1:cds	TGA-element	1678	1688	auxin-responsive element
maker-VaccDscaff14-snap-gene-175.36-mRNA-1:cds	TGA-element	132	142	auxin-responsive element
maker-VaccDscaff14-snap-gene-307.43-mRNA-1:cds	TGA-element	1190	1200	auxin-responsive element
maker-VaccDscaff14-snap-gene-354.49-mRNA-1:cds	TGA-element	1068	1078	auxin-responsive element
maker-VaccDscaff20-augustus-gene-46.49-mRNA-1:cds	TGA-element	226	236	auxin-responsive element
maker-VaccDscaff20-augustus-gene-46.55-mRNA-1:cds	TGA-element	370	380	auxin-responsive element
maker-VaccDscaff20-augustus-gene-77.26-mRNA-1:cds	TGA-element	638	648	auxin-responsive element
maker-VaccDscaff20-augustus-gene-77.26-mRNA-1:cds	TGA-element	740	750	auxin-responsive element
maker-VaccDscaff20-augustus-gene-77.26-mRNA-1:cds	TGA-element	1172	1182	auxin-responsive element
maker-VaccDscaff20-snap-gene-78.25-mRNA-1:cds	TGA-element	200	210	auxin-responsive element
maker-VaccDscaff20-snap-gene-78.25-mRNA-1:cds	TGA-element	1342	1352	auxin-responsive element
maker-VaccDscaff22-snap-gene-92.35-mRNA-1:cds	TGA-element	366	376	auxin-responsive element
maker-VaccDscaff31-snap-gene-127.38-mRNA-1:cds	TGA-element	1775	1785	auxin-responsive element
maker-VaccDscaff31-snap-gene-127.38-mRNA-1:cds	TGA-element	1816	1826	auxin-responsive element
maker-VaccDscaff9-augustus-gene-82.28-mRNA-1:cds	TGA-element	1683	1693	auxin-responsive element
maker-VaccDscaff9-snap-gene-82.35-mRNA-1:cds	TGA-element	708	718	auxin-responsive element
snap_masked-VaccDscaff20-processed-gene-181.13-mRNA-1:cds	TGA-element	479	489	auxin-responsive element
snap_masked-VaccDscaff30-processed-gene-78.28-mRNA-1:cds	TGA-element	1258	1268	auxin-responsive element
snap_masked-VaccDscaff9-processed-gene-81.21-mRNA-1:cds	TGA-element	201	211	auxin-responsive element
snap_masked-VaccDscaff9-processed-gene-82.21-mRNA-1:cds	TGA-element	70	80	auxin-responsive element
augustus_masked-VaccDscaff8-processed-gene-156.5-mRNA-1:cds	TGA-element	1735	1745	auxin-responsive element
maker-VaccDscaff48-augustus-gene-43.49-mRNA-1:cds	TGA-element	808	818	auxin-responsive element
maker-VaccDscaff48-augustus-gene-43.49-mRNA-1:cds	TGA-element	1231	1241	auxin-responsive element
maker-VaccDscaff48-augustus-gene-43.49-mRNA-1:cds	TGA-element	1731	1741	auxin-responsive element
maker-VaccDscaff48-augustus-gene-74.57-mRNA-1:cds	TGA-element	860	870	auxin-responsive element
maker-VaccDscaff48-snap-gene-43.50-mRNA-1:cds	TGA-element	1877	1887	auxin-responsive element
maker-VaccDscaff48-snap-gene-74.75-mRNA-1:cds	TGA-element	353	363	auxin-responsive element
maker-VaccDscaff48-snap-gene-74.76-mRNA-1:cds	TGA-element	993	1003	auxin-responsive element
maker-VaccDscaff48-snap-gene-74.78-mRNA-1:cds	TGA-element	1933	1943	auxin-responsive element
maker-VaccDscaff8-augustus-gene-157.22-mRNA-1:cds	TGA-element	1286	1296	auxin-responsive element
augustus_masked-VaccDscaff36-processed-gene-226.0-mRNA-1:cds	TGA-element	1900	1910	auxin-responsive element
augustus_masked-VaccDscaff4-processed-gene-123.6-mRNA-1:cds	TGA-element	1900	1910	auxin-responsive element
augustus_masked-VaccDscaff7-processed-gene-221.5-mRNA-1:cds	TGA-element	1036	1046	auxin-responsive element
maker-VaccDscaff16-snap-gene-325.47-mRNA-1:cds	TGA-element	398	408	auxin-responsive element
maker-VaccDscaff18-snap-gene-213.39-mRNA-1:cds	TGA-element	1925	1935	auxin-responsive element
maker-VaccDscaff3-snap-gene-221.23-mRNA-1:cds	TGA-element	778	788	auxin-responsive element
maker-VaccDscaff36-augustus-gene-294.18-mRNA-1:cds	TGA-element	224	234	auxin-responsive element
maker-VaccDscaff36-snap-gene-225.36-mRNA-1:cds	TGA-element	441	451	auxin-responsive element
maker-VaccDscaff36-snap-gene-226.33-mRNA-1:cds	TGA-element	232	242	auxin-responsive element
maker-VaccDscaff4-augustus-gene-152.29-mRNA-1:cds	TGA-element	248	258	auxin-responsive element
maker-VaccDscaff4-augustus-gene-152.29-mRNA-1:cds	TGA-element	1881	1891	auxin-responsive element
snap_masked-VaccDscaff7-processed-gene-221.27-mRNA-1:cds	TGA-element	1334	1344	auxin-responsive element
augustus_masked-VaccDscaff13-processed-gene-318.1-mRNA-1:cds	TGA-element	1240	1250	auxin-responsive element
augustus_masked-VaccDscaff13-processed-gene-318.1-mRNA-1:cds	TGA-element	1597	1607	auxin-responsive element
augustus_masked-VaccDscaff32-processed-gene-12.9-mRNA-1:cds	TGA-element	984	994	auxin-responsive element
augustus_masked-VaccDscaff32-processed-gene-13.6-mRNA-1:cds	TGA-element	1245	1255	auxin-responsive element
augustus_masked-VaccDscaff32-processed-gene-13.6-mRNA-1:cds	TGA-element	1602	1612	auxin-responsive element
augustus_masked-VaccDscaff32-processed-gene-238.11-mRNA-1:cds	TGA-element	1506	1516	auxin-responsive element
augustus_masked-VaccDscaff32-processed-gene-62.0-mRNA-1:cds	TGA-element	984	994	auxin-responsive element
augustus_masked-VaccDscaff32-processed-gene-62.5-mRNA-1:cds	TGA-element	831	841	auxin-responsive element
augustus_masked-VaccDscaff32-processed-gene-62.5-mRNA-1:cds	TGA-element	1188	1198	auxin-responsive element
augustus_masked-VaccDscaff4-processed-gene-123.4-mRNA-1:cds	TGA-element	485	495	auxin-responsive element
augustus_masked-VaccDscaff4-processed-gene-124.5-mRNA-1:cds	TGA-element	333	343	auxin-responsive element
augustus_masked-VaccDscaff4-processed-gene-125.3-mRNA-1:cds	TGA-element	72	82	auxin-responsive element
maker-VaccDscaff26-augustus-gene-224.18-mRNA-1:cds	TGA-element	1009	1019	auxin-responsive element
maker-VaccDscaff29-augustus-gene-135.40-mRNA-1:cds	TGA-element	43	53	auxin-responsive element
maker-VaccDscaff29-augustus-gene-135.40-mRNA-1:cds	TGA-element	313	323	auxin-responsive element
maker-VaccDscaff29-augustus-gene-198.28-mRNA-1:cds	TGA-element	393	403	auxin-responsive element
maker-VaccDscaff34-augustus-gene-294.29-mRNA-1:cds	TGA-element	218	228	auxin-responsive element
maker-VaccDscaff34-augustus-gene-294.29-mRNA-1:cds	TGA-element	1056	1066	auxin-responsive element
maker-VaccDscaff34-augustus-gene-294.29-mRNA-1:cds	TGA-element	1666	1676	auxin-responsive element
maker-VaccDscaff4-augustus-gene-124.30-mRNA-1:cds	TGA-element	1683	1693	auxin-responsive element
maker-VaccDscaff4-snap-gene-124.33-mRNA-1:cds	TGA-element	1240	1250	auxin-responsive element
maker-VaccDscaff4-snap-gene-124.34-mRNA-1:cds	TGA-element	595	605	auxin-responsive element
snap_masked-VaccDscaff13-processed-gene-131.14-mRNA-1:cds	TGA-element	1543	1553	auxin-responsive element
snap_masked-VaccDscaff13-processed-gene-318.22-mRNA-1:cds	TGA-element	1251	1261	auxin-responsive element
augustus_masked-VaccDscaff28-processed-gene-309.11-mRNA-1:cds	TGA-element	161	171	auxin-responsive element
augustus_masked-VaccDscaff28-processed-gene-309.11-mRNA-1:cds	TGA-element	167	177	auxin-responsive element
augustus_masked-VaccDscaff28-processed-gene-309.2-mRNA-1:cds	TGA-element	526	536	auxin-responsive element
augustus_masked-VaccDscaff37-processed-gene-52.1-mRNA-1:cds	TGA-element	831	841	auxin-responsive element
augustus_masked-VaccDscaff40-processed-gene-195.2-mRNA-1:cds	TGA-element	438	448	auxin-responsive element
augustus_masked-VaccDscaff6-processed-gene-131.0-mRNA-1:cds	TGA-element	1394	1404	auxin-responsive element
augustus_masked-VaccDscaff8-processed-gene-177.1-mRNA-1:cds	TGA-element	600	610	auxin-responsive element
maker-VaccDscaff28-augustus-gene-280.38-mRNA-1:cds	TGA-element	1952	1962	auxin-responsive element
maker-VaccDscaff28-snap-gene-280.45-mRNA-1:cds	TGA-element	384	394	auxin-responsive element
maker-VaccDscaff28-snap-gene-280.45-mRNA-1:cds	TGA-element	1521	1531	auxin-responsive element
maker-VaccDscaff28-snap-gene-309.74-mRNA-1:cds	TGA-element	1500	1510	auxin-responsive element
maker-VaccDscaff28-snap-gene-309.79-mRNA-1:cds	TGA-element	1350	1360	auxin-responsive element
maker-VaccDscaff40-augustus-gene-5.27-mRNA-1:cds	TGA-element	1145	1155	auxin-responsive element
maker-VaccDscaff40-snap-gene-195.20-mRNA-1:cds	TGA-element	1200	1210	auxin-responsive element
maker-VaccDscaff40-snap-gene-195.20-mRNA-1:cds	TGA-element	1292	1302	auxin-responsive element
maker-VaccDscaff40-snap-gene-29.32-mRNA-1:cds	TGA-element	1101	1111	auxin-responsive element
maker-VaccDscaff40-snap-gene-80.33-mRNA-1:cds	TGA-element	829	839	auxin-responsive element
maker-VaccDscaff41-snap-gene-183.33-mRNA-1:cds	TGA-element	632	642	auxin-responsive element
maker-VaccDscaff8-augustus-gene-158.38-mRNA-1:cds	TGA-element	642	652	auxin-responsive element
maker-VaccDscaff8-augustus-gene-158.38-mRNA-1:cds	TGA-element	1254	1264	auxin-responsive element
maker-VaccDscaff8-augustus-gene-158.38-mRNA-1:cds	TGA-element	1260	1270	auxin-responsive element
maker-VaccDscaff8-augustus-gene-158.38-mRNA-1:cds	TGA-element	1282	1292	auxin-responsive element
augustus_masked-VaccDscaff10-processed-gene-159.9-mRNA-1:cds	TGA-element	601	611	auxin-responsive element
augustus_masked-VaccDscaff21-processed-gene-210.3-mRNA-1:cds	TGA-element	693	703	auxin-responsive element
augustus_masked-VaccDscaff23-processed-gene-90.2-mRNA-1:cds	TGA-element	1218	1228	auxin-responsive element
augustus_masked-VaccDscaff5-processed-gene-252.2-mRNA-1:cds	TGA-element	1369	1379	auxin-responsive element
augustus_masked-VaccDscaff5-processed-gene-267.10-mRNA-1:cds	TGA-element	1758	1768	auxin-responsive element
maker-VaccDscaff10-augustus-gene-113.29-mRNA-1:cds	TGA-element	907	917	auxin-responsive element
maker-VaccDscaff10-snap-gene-142.39-mRNA-1:cds	TGA-element	360	370	auxin-responsive element
maker-VaccDscaff10-snap-gene-143.31-mRNA-1:cds	TGA-element	869	879	auxin-responsive element
maker-VaccDscaff2-augustus-gene-358.33-mRNA-1:cds	TGA-element	1183	1193	auxin-responsive element
maker-VaccDscaff2-snap-gene-377.61-mRNA-1:cds	TGA-element	679	689	auxin-responsive element
maker-VaccDscaff2-snap-gene-377.61-mRNA-1:cds	TGA-element	1478	1488	auxin-responsive element
maker-VaccDscaff2-snap-gene-407.48-mRNA-1:cds	TGA-element	1128	1138	auxin-responsive element
maker-VaccDscaff23-augustus-gene-337.33-mRNA-1:cds	TGA-element	1545	1555	auxin-responsive element
maker-VaccDscaff23-snap-gene-247.27-mRNA-1:cds	TGA-element	834	844	auxin-responsive element
maker-VaccDscaff23-snap-gene-337.38-mRNA-1:cds	TGA-element	175	185	auxin-responsive element
maker-VaccDscaff23-snap-gene-337.38-mRNA-1:cds	TGA-element	853	863	auxin-responsive element
maker-VaccDscaff23-snap-gene-337.40-mRNA-1:cds	TGA-element	113	123	auxin-responsive element
maker-VaccDscaff25-snap-gene-115.25-mRNA-1:cds	TGA-element	1719	1729	auxin-responsive element
maker-VaccDscaff25-snap-gene-355.37-mRNA-1:cds	TGA-element	462	472	auxin-responsive element
maker-VaccDscaff25-snap-gene-355.37-mRNA-1:cds	TGA-element	489	499	auxin-responsive element
maker-VaccDscaff25-snap-gene-355.37-mRNA-1:cds	TGA-element	993	1003	auxin-responsive element
maker-VaccDscaff3-augustus-gene-216.26-mRNA-1:cds	TGA-element	1426	1436	auxin-responsive element
maker-VaccDscaff3-augustus-gene-216.26-mRNA-1:cds	TGA-element	1529	1539	auxin-responsive element
maker-VaccDscaff3-augustus-gene-216.26-mRNA-1:cds	TGA-element	1952	1962	auxin-responsive element
maker-VaccDscaff3-augustus-gene-48.28-mRNA-1:cds	TGA-element	1024	1034	auxin-responsive element
maker-VaccDscaff3-augustus-gene-48.28-mRNA-1:cds	TGA-element	1707	1717	auxin-responsive element
maker-VaccDscaff3-augustus-gene-48.28-mRNA-1:cds	TGA-element	1713	1723	auxin-responsive element
maker-VaccDscaff3-snap-gene-220.36-mRNA-1:cds	TGA-element	974	984	auxin-responsive element
maker-VaccDscaff3-snap-gene-221.24-mRNA-1:cds	TGA-element	1578	1588	auxin-responsive element
maker-VaccDscaff3-snap-gene-32.30-mRNA-1:cds	TGA-element	1421	1431	auxin-responsive element
maker-VaccDscaff423-snap-gene-0.23-mRNA-1:cds	TGA-element	950	960	auxin-responsive element
maker-VaccDscaff5-augustus-gene-295.34-mRNA-1:cds	TGA-element	623	633	auxin-responsive element
snap_masked-VaccDscaff2-processed-gene-377.14-mRNA-1:cds	TGA-element	841	851	auxin-responsive element
snap_masked-VaccDscaff2-processed-gene-377.15-mRNA-1:cds	TGA-element	1622	1632	auxin-responsive element
snap_masked-VaccDscaff2-processed-gene-377.23-mRNA-1:cds	TGA-element	1622	1632	auxin-responsive element
snap_masked-VaccDscaff21-processed-gene-210.10-mRNA-1:cds	TGA-element	839	849	auxin-responsive element
snap_masked-VaccDscaff21-processed-gene-210.10-mRNA-1:cds	TGA-element	1085	1095	auxin-responsive element
snap_masked-VaccDscaff3-processed-gene-219.25-mRNA-1:cds	TGA-element	1995	2005	auxin-responsive element
augustus_masked-VaccDscaff1-processed-gene-272.1-mRNA-1:cds	TGA-element	570	580	auxin-responsive element
augustus_masked-VaccDscaff1-processed-gene-288.10-mRNA-1:cds	TGA-element	794	804	auxin-responsive element
augustus_masked-VaccDscaff22-processed-gene-189.5-mRNA-1:cds	TGA-element	1564	1574	auxin-responsive element
augustus_masked-VaccDscaff22-processed-gene-49.1-mRNA-1:cds	TGA-element	257	267	auxin-responsive element
augustus_masked-VaccDscaff22-processed-gene-49.5-mRNA-1:cds	TGA-element	394	404	auxin-responsive element
augustus_masked-VaccDscaff22-processed-gene-49.5-mRNA-1:cds	TGA-element	1813	1823	auxin-responsive element
augustus_masked-VaccDscaff22-processed-gene-8.5-mRNA-1:cds	TGA-element	1446	1456	auxin-responsive element
augustus_masked-VaccDscaff22-processed-gene-8.5-mRNA-1:cds	TGA-element	1576	1586	auxin-responsive element
augustus_masked-VaccDscaff22-processed-gene-92.2-mRNA-1:cds	TGA-element	369	379	auxin-responsive element
augustus_masked-VaccDscaff33-processed-gene-145.6-mRNA-1:cds	TGA-element	288	298	auxin-responsive element
augustus_masked-VaccDscaff5-processed-gene-267.14-mRNA-1:cds	TGA-element	723	733	auxin-responsive element
maker-VaccDscaff1-augustus-gene-288.28-mRNA-1:cds	TGA-element	1764	1774	auxin-responsive element
maker-VaccDscaff1-augustus-gene-289.33-mRNA-1:cds	TGA-element	24	34	auxin-responsive element
maker-VaccDscaff1-augustus-gene-289.33-mRNA-1:cds	TGA-element	459	469	auxin-responsive element
maker-VaccDscaff1-augustus-gene-316.27-mRNA-1:cds	TGA-element	998	1008	auxin-responsive element
maker-VaccDscaff1-snap-gene-289.34-mRNA-1:cds	TGA-element	324	334	auxin-responsive element
maker-VaccDscaff19-augustus-gene-72.26-mRNA-1:cds	TGA-element	584	594	auxin-responsive element
maker-VaccDscaff19-augustus-gene-73.27-mRNA-1:cds	TGA-element	1227	1237	auxin-responsive element
maker-VaccDscaff19-augustus-gene-73.27-mRNA-1:cds	TGA-element	1727	1737	auxin-responsive element
maker-VaccDscaff19-snap-gene-15.46-mRNA-1:cds	TGA-element	1657	1667	auxin-responsive element
maker-VaccDscaff19-snap-gene-46.71-mRNA-1:cds	TGA-element	860	870	auxin-responsive element
maker-VaccDscaff19-snap-gene-46.72-mRNA-1:cds	TGA-element	19	29	auxin-responsive element
maker-VaccDscaff19-snap-gene-46.72-mRNA-1:cds	TGA-element	25	35	auxin-responsive element
maker-VaccDscaff19-snap-gene-46.76-mRNA-1:cds	TGA-element	431	441	auxin-responsive element
maker-VaccDscaff19-snap-gene-73.35-mRNA-1:cds	TGA-element	730	740	auxin-responsive element
maker-VaccDscaff22-snap-gene-288.34-mRNA-1:cds	TGA-element	925	935	auxin-responsive element
maker-VaccDscaff33-augustus-gene-202.31-mRNA-1:cds	TGA-element	128	138	auxin-responsive element
maker-VaccDscaff33-augustus-gene-202.31-mRNA-1:cds	TGA-element	393	403	auxin-responsive element
maker-VaccDscaff5-augustus-gene-294.29-mRNA-1:cds	TGA-element	1645	1655	auxin-responsive element
maker-VaccDscaff5-augustus-gene-295.31-mRNA-1:cds	TGA-element	109	119	auxin-responsive element
maker-VaccDscaff5-augustus-gene-296.26-mRNA-1:cds	TGA-element	1645	1655	auxin-responsive element
maker-VaccDscaff5-augustus-gene-297.44-mRNA-1:cds	TGA-element	86	96	auxin-responsive element
maker-VaccDscaff5-snap-gene-267.43-mRNA-1:cds	TGA-element	1286	1296	auxin-responsive element
maker-VaccDscaff5-snap-gene-268.38-mRNA-1:cds	TGA-element	460	470	auxin-responsive element
maker-VaccDscaff5-snap-gene-268.41-mRNA-1:cds	TGA-element	618	628	auxin-responsive element
maker-VaccDscaff5-snap-gene-268.41-mRNA-1:cds	TGA-element	1624	1634	auxin-responsive element
maker-VaccDscaff5-snap-gene-297.56-mRNA-1:cds	TGA-element	1833	1843	auxin-responsive element
maker-VaccDscaff5-snap-gene-297.56-mRNA-1:cds	TGA-element	1839	1849	auxin-responsive element
snap_masked-VaccDscaff1-processed-gene-288.24-mRNA-1:cds	TGA-element	1758	1768	auxin-responsive element
snap_masked-VaccDscaff22-processed-gene-49.31-mRNA-1:cds	TGA-element	341	351	auxin-responsive element
snap_masked-VaccDscaff5-processed-gene-267.30-mRNA-1:cds	TGA-element	1736	1746	auxin-responsive element
augustus_masked-VaccDscaff20-processed-gene-77.5-mRNA-1:cds	AT-rich element	982	992	binding site of AT-rich DNA binding protein (ATBP-1)
augustus_masked-VaccDscaff30-processed-gene-233.2-mRNA-1:cds	AT-rich element	1223	1233	binding site of AT-rich DNA binding protein (ATBP-1)
maker-VaccDscaff12-augustus-gene-73.41-mRNA-1:cds	AT-rich element	1812	1822	binding site of AT-rich DNA binding protein (ATBP-1)
maker-VaccDscaff12-snap-gene-73.49-mRNA-1:cds	AT-rich element	1815	1825	binding site of AT-rich DNA binding protein (ATBP-1)
maker-VaccDscaff12-snap-gene-99.25-mRNA-1:cds	AT-rich element	490	500	binding site of AT-rich DNA binding protein (ATBP-1)
maker-VaccDscaff14-augustus-gene-326.39-mRNA-1:cds	AT-rich element	835	845	binding site of AT-rich DNA binding protein (ATBP-1)
maker-VaccDscaff14-snap-gene-175.38-mRNA-1:cds	AT-rich element	1864	1874	binding site of AT-rich DNA binding protein (ATBP-1)
maker-VaccDscaff14-snap-gene-176.30-mRNA-1:cds	AT-rich element	103	113	binding site of AT-rich DNA binding protein (ATBP-1)
maker-VaccDscaff14-snap-gene-356.72-mRNA-1:cds	AT-rich element	1197	1207	binding site of AT-rich DNA binding protein (ATBP-1)
maker-VaccDscaff20-augustus-gene-45.21-mRNA-1:cds	AT-rich element	341	351	binding site of AT-rich DNA binding protein (ATBP-1)
maker-VaccDscaff20-augustus-gene-45.21-mRNA-1:cds	AT-rich element	732	742	binding site of AT-rich DNA binding protein (ATBP-1)
maker-VaccDscaff20-augustus-gene-77.29-mRNA-1:cds	AT-rich element	653	663	binding site of AT-rich DNA binding protein (ATBP-1)
maker-VaccDscaff31-augustus-gene-127.30-mRNA-1:cds	AT-rich element	286	296	binding site of AT-rich DNA binding protein (ATBP-1)
maker-VaccDscaff31-snap-gene-127.38-mRNA-1:cds	AT-rich element	1384	1394	binding site of AT-rich DNA binding protein (ATBP-1)
maker-VaccDscaff31-snap-gene-268.40-mRNA-1:cds	AT-rich element	923	933	binding site of AT-rich DNA binding protein (ATBP-1)
snap_masked-VaccDscaff14-processed-gene-356.18-mRNA-1:cds	AT-rich element	1675	1685	binding site of AT-rich DNA binding protein (ATBP-1)
maker-VaccDscaff48-snap-gene-74.76-mRNA-1:cds	AT-rich element	712	722	binding site of AT-rich DNA binding protein (ATBP-1)
maker-VaccDscaff8-augustus-gene-157.22-mRNA-1:cds	AT-rich element	1125	1135	binding site of AT-rich DNA binding protein (ATBP-1)
maker-VaccDscaff8-snap-gene-156.37-mRNA-1:cds	AT-rich element	1118	1128	binding site of AT-rich DNA binding protein (ATBP-1)
snap_masked-VaccDscaff48-processed-gene-106.17-mRNA-1:cds	AT-rich element	1504	1514	binding site of AT-rich DNA binding protein (ATBP-1)
snap_masked-VaccDscaff48-processed-gene-43.33-mRNA-1:cds	AT-rich element	482	492	binding site of AT-rich DNA binding protein (ATBP-1)
snap_masked-VaccDscaff48-processed-gene-43.33-mRNA-1:cds	AT-rich element	982	992	binding site of AT-rich DNA binding protein (ATBP-1)
augustus_masked-VaccDscaff36-processed-gene-225.9-mRNA-1:cds	AT-rich element	1028	1038	binding site of AT-rich DNA binding protein (ATBP-1)
augustus_masked-VaccDscaff7-processed-gene-221.5-mRNA-1:cds	AT-rich element	1714	1724	binding site of AT-rich DNA binding protein (ATBP-1)
maker-VaccDscaff16-snap-gene-325.49-mRNA-1:cds	AT-rich element	395	405	binding site of AT-rich DNA binding protein (ATBP-1)
maker-VaccDscaff16-snap-gene-89.32-mRNA-1:cds	AT-rich element	240	250	binding site of AT-rich DNA binding protein (ATBP-1)
maker-VaccDscaff18-snap-gene-109.47-mRNA-1:cds	AT-rich element	325	335	binding site of AT-rich DNA binding protein (ATBP-1)
maker-VaccDscaff18-snap-gene-213.36-mRNA-1:cds	AT-rich element	308	318	binding site of AT-rich DNA binding protein (ATBP-1)
maker-VaccDscaff18-snap-gene-213.39-mRNA-1:cds	AT-rich element	1305	1315	binding site of AT-rich DNA binding protein (ATBP-1)
maker-VaccDscaff7-augustus-gene-221.31-mRNA-1:cds	AT-rich element	284	294	binding site of AT-rich DNA binding protein (ATBP-1)
snap_masked-VaccDscaff36-processed-gene-225.28-mRNA-1:cds	AT-rich element	1733	1743	binding site of AT-rich DNA binding protein (ATBP-1)
snap_masked-VaccDscaff7-processed-gene-221.27-mRNA-1:cds	AT-rich element	1529	1539	binding site of AT-rich DNA binding protein (ATBP-1)
augustus_masked-VaccDscaff29-processed-gene-50.1-mRNA-1:cds	AT-rich element	1446	1456	binding site of AT-rich DNA binding protein (ATBP-1)
augustus_masked-VaccDscaff32-processed-gene-12.9-mRNA-1:cds	AT-rich element	549	559	binding site of AT-rich DNA binding protein (ATBP-1)
augustus_masked-VaccDscaff32-processed-gene-62.0-mRNA-1:cds	AT-rich element	549	559	binding site of AT-rich DNA binding protein (ATBP-1)
maker-VaccDscaff34-augustus-gene-294.28-mRNA-1:cds	AT-rich element	797	807	binding site of AT-rich DNA binding protein (ATBP-1)
snap_masked-VaccDscaff13-processed-gene-131.14-mRNA-1:cds	AT-rich element	1334	1344	binding site of AT-rich DNA binding protein (ATBP-1)
augustus_masked-VaccDscaff28-processed-gene-280.9-mRNA-1:cds	AT-rich element	1040	1050	binding site of AT-rich DNA binding protein (ATBP-1)
augustus_masked-VaccDscaff28-processed-gene-347.6-mRNA-1:cds	AT-rich element	1478	1488	binding site of AT-rich DNA binding protein (ATBP-1)
augustus_masked-VaccDscaff37-processed-gene-52.1-mRNA-1:cds	AT-rich element	1180	1190	binding site of AT-rich DNA binding protein (ATBP-1)
augustus_masked-VaccDscaff39-processed-gene-260.6-mRNA-1:cds	AT-rich element	1826	1836	binding site of AT-rich DNA binding protein (ATBP-1)
augustus_masked-VaccDscaff40-processed-gene-195.2-mRNA-1:cds	AT-rich element	700	710	binding site of AT-rich DNA binding protein (ATBP-1)
augustus_masked-VaccDscaff6-processed-gene-131.0-mRNA-1:cds	AT-rich element	1752	1762	binding site of AT-rich DNA binding protein (ATBP-1)
maker-VaccDscaff37-augustus-gene-300.29-mRNA-1:cds	AT-rich element	925	935	binding site of AT-rich DNA binding protein (ATBP-1)
maker-VaccDscaff39-augustus-gene-2.34-mRNA-1:cds	AT-rich element	1068	1078	binding site of AT-rich DNA binding protein (ATBP-1)
maker-VaccDscaff40-augustus-gene-5.24-mRNA-1:cds	AT-rich element	1816	1826	binding site of AT-rich DNA binding protein (ATBP-1)
maker-VaccDscaff40-snap-gene-5.31-mRNA-1:cds	AT-rich element	105	115	binding site of AT-rich DNA binding protein (ATBP-1)
maker-VaccDscaff40-snap-gene-5.31-mRNA-1:cds	AT-rich element	961	971	binding site of AT-rich DNA binding protein (ATBP-1)
maker-VaccDscaff41-snap-gene-183.33-mRNA-1:cds	AT-rich element	894	904	binding site of AT-rich DNA binding protein (ATBP-1)
maker-VaccDscaff6-augustus-gene-420.31-mRNA-1:cds	AT-rich element	927	937	binding site of AT-rich DNA binding protein (ATBP-1)
augustus_masked-VaccDscaff23-processed-gene-338.3-mRNA-1:cds	AT-rich element	813	823	binding site of AT-rich DNA binding protein (ATBP-1)
augustus_masked-VaccDscaff5-processed-gene-252.2-mRNA-1:cds	AT-rich element	1088	1098	binding site of AT-rich DNA binding protein (ATBP-1)
maker-VaccDscaff10-snap-gene-141.38-mRNA-1:cds	AT-rich element	1975	1985	binding site of AT-rich DNA binding protein (ATBP-1)
maker-VaccDscaff2-snap-gene-409.59-mRNA-1:cds	AT-rich element	1609	1619	binding site of AT-rich DNA binding protein (ATBP-1)
maker-VaccDscaff2-snap-gene-409.62-mRNA-1:cds	AT-rich element	258	268	binding site of AT-rich DNA binding protein (ATBP-1)
maker-VaccDscaff2-snap-gene-409.62-mRNA-1:cds	AT-rich element	1734	1744	binding site of AT-rich DNA binding protein (ATBP-1)
maker-VaccDscaff23-augustus-gene-337.33-mRNA-1:cds	AT-rich element	775	785	binding site of AT-rich DNA binding protein (ATBP-1)
maker-VaccDscaff23-augustus-gene-338.20-mRNA-1:cds	AT-rich element	92	102	binding site of AT-rich DNA binding protein (ATBP-1)
maker-VaccDscaff23-augustus-gene-338.20-mRNA-1:cds	AT-rich element	948	958	binding site of AT-rich DNA binding protein (ATBP-1)
maker-VaccDscaff23-augustus-gene-338.21-mRNA-1:cds	AT-rich element	1816	1826	binding site of AT-rich DNA binding protein (ATBP-1)
maker-VaccDscaff23-snap-gene-312.36-mRNA-1:cds	AT-rich element	1862	1872	binding site of AT-rich DNA binding protein (ATBP-1)
maker-VaccDscaff3-snap-gene-220.36-mRNA-1:cds	AT-rich element	320	330	binding site of AT-rich DNA binding protein (ATBP-1)
augustus_masked-VaccDscaff22-processed-gene-92.2-mRNA-1:cds	AT-rich element	831	841	binding site of AT-rich DNA binding protein (ATBP-1)
maker-VaccDscaff1-augustus-gene-287.28-mRNA-1:cds	AT-rich element	409	419	binding site of AT-rich DNA binding protein (ATBP-1)
maker-VaccDscaff1-augustus-gene-289.32-mRNA-1:cds	AT-rich element	1132	1142	binding site of AT-rich DNA binding protein (ATBP-1)
maker-VaccDscaff1-snap-gene-290.28-mRNA-1:cds	AT-rich element	883	893	binding site of AT-rich DNA binding protein (ATBP-1)
maker-VaccDscaff1-snap-gene-317.29-mRNA-1:cds	AT-rich element	1306	1316	binding site of AT-rich DNA binding protein (ATBP-1)
maker-VaccDscaff19-snap-gene-15.46-mRNA-1:cds	AT-rich element	906	916	binding site of AT-rich DNA binding protein (ATBP-1)
maker-VaccDscaff19-snap-gene-72.37-mRNA-1:cds	AT-rich element	652	662	binding site of AT-rich DNA binding protein (ATBP-1)
maker-VaccDscaff22-augustus-gene-49.39-mRNA-1:cds	AT-rich element	411	421	binding site of AT-rich DNA binding protein (ATBP-1)
maker-VaccDscaff33-snap-gene-201.53-mRNA-1:cds	AT-rich element	1314	1324	binding site of AT-rich DNA binding protein (ATBP-1)
maker-VaccDscaff33-snap-gene-278.48-mRNA-1:cds	AT-rich element	319	329	binding site of AT-rich DNA binding protein (ATBP-1)
maker-VaccDscaff5-augustus-gene-268.35-mRNA-1:cds	AT-rich element	176	186	binding site of AT-rich DNA binding protein (ATBP-1)
maker-VaccDscaff5-augustus-gene-294.29-mRNA-1:cds	AT-rich element	1565	1575	binding site of AT-rich DNA binding protein (ATBP-1)
maker-VaccDscaff5-augustus-gene-294.29-mRNA-1:cds	AT-rich element	1583	1593	binding site of AT-rich DNA binding protein (ATBP-1)
maker-VaccDscaff5-augustus-gene-296.26-mRNA-1:cds	AT-rich element	1565	1575	binding site of AT-rich DNA binding protein (ATBP-1)
maker-VaccDscaff5-augustus-gene-296.26-mRNA-1:cds	AT-rich element	1583	1593	binding site of AT-rich DNA binding protein (ATBP-1)
augustus_masked-VaccDscaff12-processed-gene-34.3-mRNA-1:cds	MSA-like	911	921	cis-acting element involved in cell cycle regulation
maker-VaccDscaff31-snap-gene-127.38-mRNA-1:cds	MSA-like	1120	1130	cis-acting element involved in cell cycle regulation
maker-VaccDscaff48-augustus-gene-74.58-mRNA-1:cds	MSA-like	1194	1204	cis-acting element involved in cell cycle regulation
maker-VaccDscaff18-augustus-gene-76.26-mRNA-1:cds	MSA-like	1801	1811	cis-acting element involved in cell cycle regulation
maker-VaccDscaff29-augustus-gene-50.42-mRNA-1:cds	MSA-like	499	509	cis-acting element involved in cell cycle regulation
maker-VaccDscaff34-augustus-gene-294.29-mRNA-1:cds	MSA-like	772	782	cis-acting element involved in cell cycle regulation
maker-VaccDscaff34-augustus-gene-294.29-mRNA-1:cds	MSA-like	860	870	cis-acting element involved in cell cycle regulation
maker-VaccDscaff28-snap-gene-280.49-mRNA-1:cds	MSA-like	1224	1234	cis-acting element involved in cell cycle regulation
augustus_masked-VaccDscaff23-processed-gene-90.2-mRNA-1:cds	MSA-like	1445	1455	cis-acting element involved in cell cycle regulation
augustus_masked-VaccDscaff23-processed-gene-90.2-mRNA-1:cds	MSA-like	1447	1457	cis-acting element involved in cell cycle regulation
maker-VaccDscaff23-augustus-gene-337.33-mRNA-1:cds	MSA-like	24	34	cis-acting element involved in cell cycle regulation
maker-VaccDscaff23-snap-gene-362.43-mRNA-1:cds	MSA-like	917	927	cis-acting element involved in cell cycle regulation
maker-VaccDscaff5-augustus-gene-299.41-mRNA-1:cds	MSA-like	1451	1461	cis-acting element involved in cell cycle regulation
augustus_masked-VaccDscaff12-processed-gene-270.8-mRNA-1:cds	TC-rich repeats	1092	1102	cis-acting element involved in defense and stress responsiveness
augustus_masked-VaccDscaff46-processed-gene-72.6-mRNA-1:cds	TC-rich repeats	164	174	cis-acting element involved in defense and stress responsiveness
augustus_masked-VaccDscaff46-processed-gene-72.6-mRNA-1:cds	TC-rich repeats	989	999	cis-acting element involved in defense and stress responsiveness
augustus_masked-VaccDscaff46-processed-gene-76.4-mRNA-1:cds	TC-rich repeats	883	893	cis-acting element involved in defense and stress responsiveness
augustus_masked-VaccDscaff46-processed-gene-76.4-mRNA-1:cds	TC-rich repeats	1066	1076	cis-acting element involved in defense and stress responsiveness
augustus_masked-VaccDscaff9-processed-gene-80.5-mRNA-1:cds	TC-rich repeats	1697	1707	cis-acting element involved in defense and stress responsiveness
augustus_masked-VaccDscaff9-processed-gene-81.0-mRNA-1:cds	TC-rich repeats	50	60	cis-acting element involved in defense and stress responsiveness
augustus_masked-VaccDscaff9-processed-gene-81.0-mRNA-1:cds	TC-rich repeats	1037	1047	cis-acting element involved in defense and stress responsiveness
augustus_masked-VaccDscaff9-processed-gene-81.2-mRNA-1:cds	TC-rich repeats	807	817	cis-acting element involved in defense and stress responsiveness
augustus_masked-VaccDscaff9-processed-gene-82.6-mRNA-1:cds	TC-rich repeats	133	143	cis-acting element involved in defense and stress responsiveness
maker-VaccDscaff12-snap-gene-235.34-mRNA-1:cds	TC-rich repeats	289	299	cis-acting element involved in defense and stress responsiveness
maker-VaccDscaff12-snap-gene-235.34-mRNA-1:cds	TC-rich repeats	1771	1781	cis-acting element involved in defense and stress responsiveness
maker-VaccDscaff14-snap-gene-175.38-mRNA-1:cds	TC-rich repeats	569	579	cis-acting element involved in defense and stress responsiveness
maker-VaccDscaff14-snap-gene-175.38-mRNA-1:cds	TC-rich repeats	698	708	cis-acting element involved in defense and stress responsiveness
maker-VaccDscaff14-snap-gene-176.29-mRNA-1:cds	TC-rich repeats	818	828	cis-acting element involved in defense and stress responsiveness
maker-VaccDscaff14-snap-gene-176.29-mRNA-1:cds	TC-rich repeats	1388	1398	cis-acting element involved in defense and stress responsiveness
maker-VaccDscaff14-snap-gene-307.43-mRNA-1:cds	TC-rich repeats	1000	1010	cis-acting element involved in defense and stress responsiveness
maker-VaccDscaff14-snap-gene-307.43-mRNA-1:cds	TC-rich repeats	1056	1066	cis-acting element involved in defense and stress responsiveness
maker-VaccDscaff14-snap-gene-326.48-mRNA-1:cds	TC-rich repeats	522	532	cis-acting element involved in defense and stress responsiveness
maker-VaccDscaff14-snap-gene-356.69-mRNA-1:cds	TC-rich repeats	1116	1126	cis-acting element involved in defense and stress responsiveness
maker-VaccDscaff14-snap-gene-356.69-mRNA-1:cds	TC-rich repeats	1201	1211	cis-acting element involved in defense and stress responsiveness
maker-VaccDscaff20-augustus-gene-45.22-mRNA-1:cds	TC-rich repeats	199	209	cis-acting element involved in defense and stress responsiveness
maker-VaccDscaff20-augustus-gene-46.55-mRNA-1:cds	TC-rich repeats	1570	1580	cis-acting element involved in defense and stress responsiveness
maker-VaccDscaff20-snap-gene-46.63-mRNA-1:cds	TC-rich repeats	1015	1025	cis-acting element involved in defense and stress responsiveness
maker-VaccDscaff30-snap-gene-270.39-mRNA-1:cds	TC-rich repeats	1885	1895	cis-acting element involved in defense and stress responsiveness
maker-VaccDscaff31-augustus-gene-268.33-mRNA-1:cds	TC-rich repeats	102	112	cis-acting element involved in defense and stress responsiveness
maker-VaccDscaff31-snap-gene-127.38-mRNA-1:cds	TC-rich repeats	1477	1487	cis-acting element involved in defense and stress responsiveness
snap_masked-VaccDscaff9-processed-gene-81.17-mRNA-1:cds	TC-rich repeats	1049	1059	cis-acting element involved in defense and stress responsiveness
augustus_masked-VaccDscaff48-processed-gene-74.12-mRNA-1:cds	TC-rich repeats	412	422	cis-acting element involved in defense and stress responsiveness
maker-VaccDscaff48-augustus-gene-43.48-mRNA-1:cds	TC-rich repeats	74	84	cis-acting element involved in defense and stress responsiveness
maker-VaccDscaff48-augustus-gene-74.51-mRNA-1:cds	TC-rich repeats	1300	1310	cis-acting element involved in defense and stress responsiveness
maker-VaccDscaff48-augustus-gene-74.57-mRNA-1:cds	TC-rich repeats	1640	1650	cis-acting element involved in defense and stress responsiveness
maker-VaccDscaff48-augustus-gene-74.58-mRNA-1:cds	TC-rich repeats	900	910	cis-acting element involved in defense and stress responsiveness
maker-VaccDscaff48-augustus-gene-74.58-mRNA-1:cds	TC-rich repeats	1893	1903	cis-acting element involved in defense and stress responsiveness
maker-VaccDscaff48-snap-gene-43.50-mRNA-1:cds	TC-rich repeats	817	827	cis-acting element involved in defense and stress responsiveness
maker-VaccDscaff48-snap-gene-74.68-mRNA-1:cds	TC-rich repeats	983	993	cis-acting element involved in defense and stress responsiveness
maker-VaccDscaff8-snap-gene-156.37-mRNA-1:cds	TC-rich repeats	1453	1463	cis-acting element involved in defense and stress responsiveness
maker-VaccDscaff8-snap-gene-158.43-mRNA-1:cds	TC-rich repeats	1542	1552	cis-acting element involved in defense and stress responsiveness
snap_masked-VaccDscaff48-processed-gene-43.17-mRNA-1:cds	TC-rich repeats	1067	1077	cis-acting element involved in defense and stress responsiveness
snap_masked-VaccDscaff48-processed-gene-43.33-mRNA-1:cds	TC-rich repeats	291	301	cis-acting element involved in defense and stress responsiveness
snap_masked-VaccDscaff48-processed-gene-43.33-mRNA-1:cds	TC-rich repeats	609	619	cis-acting element involved in defense and stress responsiveness
snap_masked-VaccDscaff48-processed-gene-44.18-mRNA-1:cds	TC-rich repeats	1706	1716	cis-acting element involved in defense and stress responsiveness
augustus_masked-VaccDscaff36-processed-gene-226.0-mRNA-1:cds	TC-rich repeats	1823	1833	cis-acting element involved in defense and stress responsiveness
augustus_masked-VaccDscaff4-processed-gene-123.6-mRNA-1:cds	TC-rich repeats	1823	1833	cis-acting element involved in defense and stress responsiveness
augustus_masked-VaccDscaff4-processed-gene-124.9-mRNA-1:cds	TC-rich repeats	125	135	cis-acting element involved in defense and stress responsiveness
augustus_masked-VaccDscaff7-processed-gene-221.5-mRNA-1:cds	TC-rich repeats	414	424	cis-acting element involved in defense and stress responsiveness
maker-VaccDscaff18-augustus-gene-213.31-mRNA-1:cds	TC-rich repeats	1824	1834	cis-acting element involved in defense and stress responsiveness
maker-VaccDscaff18-augustus-gene-76.25-mRNA-1:cds	TC-rich repeats	1708	1718	cis-acting element involved in defense and stress responsiveness
maker-VaccDscaff18-snap-gene-109.47-mRNA-1:cds	TC-rich repeats	1635	1645	cis-acting element involved in defense and stress responsiveness
maker-VaccDscaff18-snap-gene-213.36-mRNA-1:cds	TC-rich repeats	1630	1640	cis-acting element involved in defense and stress responsiveness
maker-VaccDscaff36-snap-gene-225.36-mRNA-1:cds	TC-rich repeats	1622	1632	cis-acting element involved in defense and stress responsiveness
maker-VaccDscaff36-snap-gene-226.33-mRNA-1:cds	TC-rich repeats	155	165	cis-acting element involved in defense and stress responsiveness
maker-VaccDscaff4-augustus-gene-152.29-mRNA-1:cds	TC-rich repeats	1730	1740	cis-acting element involved in defense and stress responsiveness
maker-VaccDscaff7-augustus-gene-221.33-mRNA-1:cds	TC-rich repeats	1824	1834	cis-acting element involved in defense and stress responsiveness
maker-VaccDscaff7-augustus-gene-85.40-mRNA-1:cds	TC-rich repeats	107	117	cis-acting element involved in defense and stress responsiveness
maker-VaccDscaff7-augustus-gene-85.40-mRNA-1:cds	TC-rich repeats	1607	1617	cis-acting element involved in defense and stress responsiveness
snap_masked-VaccDscaff36-processed-gene-225.28-mRNA-1:cds	TC-rich repeats	1454	1464	cis-acting element involved in defense and stress responsiveness
augustus_masked-VaccDscaff29-processed-gene-216.1-mRNA-1:cds	TC-rich repeats	1714	1724	cis-acting element involved in defense and stress responsiveness
augustus_masked-VaccDscaff32-processed-gene-137.5-mRNA-1:cds	TC-rich repeats	1256	1266	cis-acting element involved in defense and stress responsiveness
augustus_masked-VaccDscaff32-processed-gene-137.5-mRNA-1:cds	TC-rich repeats	1290	1300	cis-acting element involved in defense and stress responsiveness
augustus_masked-VaccDscaff4-processed-gene-122.13-mRNA-1:cds	TC-rich repeats	1463	1473	cis-acting element involved in defense and stress responsiveness
augustus_masked-VaccDscaff4-processed-gene-122.13-mRNA-1:cds	TC-rich repeats	1609	1619	cis-acting element involved in defense and stress responsiveness
augustus_masked-VaccDscaff4-processed-gene-123.4-mRNA-1:cds	TC-rich repeats	336	346	cis-acting element involved in defense and stress responsiveness
augustus_masked-VaccDscaff42-processed-gene-140.2-mRNA-1:cds	TC-rich repeats	1256	1266	cis-acting element involved in defense and stress responsiveness
augustus_masked-VaccDscaff42-processed-gene-140.2-mRNA-1:cds	TC-rich repeats	1290	1300	cis-acting element involved in defense and stress responsiveness
maker-VaccDscaff13-augustus-gene-14.22-mRNA-1:cds	TC-rich repeats	1885	1895	cis-acting element involved in defense and stress responsiveness
maker-VaccDscaff29-augustus-gene-135.40-mRNA-1:cds	TC-rich repeats	793	803	cis-acting element involved in defense and stress responsiveness
maker-VaccDscaff29-augustus-gene-135.43-mRNA-1:cds	TC-rich repeats	1707	1717	cis-acting element involved in defense and stress responsiveness
maker-VaccDscaff29-augustus-gene-50.42-mRNA-1:cds	TC-rich repeats	1557	1567	cis-acting element involved in defense and stress responsiveness
maker-VaccDscaff4-snap-gene-124.33-mRNA-1:cds	TC-rich repeats	1595	1605	cis-acting element involved in defense and stress responsiveness
maker-VaccDscaff42-snap-gene-47.34-mRNA-1:cds	TC-rich repeats	1889	1899	cis-acting element involved in defense and stress responsiveness
snap_masked-VaccDscaff13-processed-gene-318.22-mRNA-1:cds	TC-rich repeats	930	940	cis-acting element involved in defense and stress responsiveness
augustus_masked-VaccDscaff40-processed-gene-5.10-mRNA-1:cds	TC-rich repeats	1045	1055	cis-acting element involved in defense and stress responsiveness
augustus_masked-VaccDscaff40-processed-gene-79.3-mRNA-1:cds	TC-rich repeats	836	846	cis-acting element involved in defense and stress responsiveness
augustus_masked-VaccDscaff40-processed-gene-79.3-mRNA-1:cds	TC-rich repeats	1042	1052	cis-acting element involved in defense and stress responsiveness
maker-VaccDscaff15-snap-gene-327.46-mRNA-1:cds	TC-rich repeats	1428	1438	cis-acting element involved in defense and stress responsiveness
maker-VaccDscaff26-augustus-gene-138.26-mRNA-1:cds	TC-rich repeats	46	56	cis-acting element involved in defense and stress responsiveness
maker-VaccDscaff26-snap-gene-206.34-mRNA-1:cds	TC-rich repeats	1505	1515	cis-acting element involved in defense and stress responsiveness
maker-VaccDscaff28-augustus-gene-21.29-mRNA-1:cds	TC-rich repeats	1365	1375	cis-acting element involved in defense and stress responsiveness
maker-VaccDscaff28-snap-gene-309.79-mRNA-1:cds	TC-rich repeats	365	375	cis-acting element involved in defense and stress responsiveness
maker-VaccDscaff28-snap-gene-309.82-mRNA-1:cds	TC-rich repeats	1495	1505	cis-acting element involved in defense and stress responsiveness
maker-VaccDscaff37-snap-gene-61.23-mRNA-1:cds	TC-rich repeats	907	917	cis-acting element involved in defense and stress responsiveness
maker-VaccDscaff40-augustus-gene-154.22-mRNA-1:cds	TC-rich repeats	1057	1067	cis-acting element involved in defense and stress responsiveness
maker-VaccDscaff40-augustus-gene-4.27-mRNA-1:cds	TC-rich repeats	577	587	cis-acting element involved in defense and stress responsiveness
maker-VaccDscaff41-augustus-gene-69.20-mRNA-1:cds	TC-rich repeats	1747	1757	cis-acting element involved in defense and stress responsiveness
maker-VaccDscaff41-augustus-gene-72.32-mRNA-1:cds	TC-rich repeats	1771	1781	cis-acting element involved in defense and stress responsiveness
maker-VaccDscaff8-snap-gene-158.42-mRNA-1:cds	TC-rich repeats	1400	1410	cis-acting element involved in defense and stress responsiveness
snap_masked-VaccDscaff41-processed-gene-142.14-mRNA-1:cds	TC-rich repeats	1130	1140	cis-acting element involved in defense and stress responsiveness
snap_masked-VaccDscaff41-processed-gene-142.14-mRNA-1:cds	TC-rich repeats	1717	1727	cis-acting element involved in defense and stress responsiveness
augustus_masked-VaccDscaff10-processed-gene-141.9-mRNA-1:cds	TC-rich repeats	1986	1996	cis-acting element involved in defense and stress responsiveness
augustus_masked-VaccDscaff21-processed-gene-227.2-mRNA-1:cds	TC-rich repeats	1630	1640	cis-acting element involved in defense and stress responsiveness
augustus_masked-VaccDscaff23-processed-gene-140.8-mRNA-1:cds	TC-rich repeats	1088	1098	cis-acting element involved in defense and stress responsiveness
augustus_masked-VaccDscaff23-processed-gene-338.3-mRNA-1:cds	TC-rich repeats	87	97	cis-acting element involved in defense and stress responsiveness
augustus_masked-VaccDscaff23-processed-gene-90.2-mRNA-1:cds	TC-rich repeats	192	202	cis-acting element involved in defense and stress responsiveness
augustus_masked-VaccDscaff23-processed-gene-90.3-mRNA-1:cds	TC-rich repeats	377	387	cis-acting element involved in defense and stress responsiveness
augustus_masked-VaccDscaff38-processed-gene-230.1-mRNA-1:cds	TC-rich repeats	1427	1437	cis-acting element involved in defense and stress responsiveness
maker-VaccDscaff10-snap-gene-141.38-mRNA-1:cds	TC-rich repeats	1176	1186	cis-acting element involved in defense and stress responsiveness
maker-VaccDscaff2-snap-gene-377.63-mRNA-1:cds	TC-rich repeats	581	591	cis-acting element involved in defense and stress responsiveness
maker-VaccDscaff2-snap-gene-409.61-mRNA-1:cds	TC-rich repeats	836	846	cis-acting element involved in defense and stress responsiveness
maker-VaccDscaff2-snap-gene-409.62-mRNA-1:cds	TC-rich repeats	295	305	cis-acting element involved in defense and stress responsiveness
maker-VaccDscaff21-augustus-gene-134.31-mRNA-1:cds	TC-rich repeats	804	814	cis-acting element involved in defense and stress responsiveness
maker-VaccDscaff21-augustus-gene-135.30-mRNA-1:cds	TC-rich repeats	283	293	cis-acting element involved in defense and stress responsiveness
maker-VaccDscaff21-augustus-gene-135.30-mRNA-1:cds	TC-rich repeats	1708	1718	cis-acting element involved in defense and stress responsiveness
maker-VaccDscaff23-augustus-gene-248.45-mRNA-1:cds	TC-rich repeats	1017	1027	cis-acting element involved in defense and stress responsiveness
maker-VaccDscaff23-augustus-gene-248.45-mRNA-1:cds	TC-rich repeats	1242	1252	cis-acting element involved in defense and stress responsiveness
maker-VaccDscaff23-augustus-gene-248.45-mRNA-1:cds	TC-rich repeats	1769	1779	cis-acting element involved in defense and stress responsiveness
maker-VaccDscaff23-augustus-gene-248.46-mRNA-1:cds	TC-rich repeats	1013	1023	cis-acting element involved in defense and stress responsiveness
maker-VaccDscaff23-augustus-gene-248.46-mRNA-1:cds	TC-rich repeats	1238	1248	cis-acting element involved in defense and stress responsiveness
maker-VaccDscaff23-augustus-gene-248.46-mRNA-1:cds	TC-rich repeats	1765	1775	cis-acting element involved in defense and stress responsiveness
maker-VaccDscaff23-augustus-gene-338.19-mRNA-1:cds	TC-rich repeats	148	158	cis-acting element involved in defense and stress responsiveness
maker-VaccDscaff23-augustus-gene-338.19-mRNA-1:cds	TC-rich repeats	971	981	cis-acting element involved in defense and stress responsiveness
maker-VaccDscaff23-snap-gene-338.28-mRNA-1:cds	TC-rich repeats	936	946	cis-acting element involved in defense and stress responsiveness
maker-VaccDscaff3-augustus-gene-48.28-mRNA-1:cds	TC-rich repeats	1337	1347	cis-acting element involved in defense and stress responsiveness
maker-VaccDscaff3-snap-gene-220.36-mRNA-1:cds	TC-rich repeats	498	508	cis-acting element involved in defense and stress responsiveness
maker-VaccDscaff5-augustus-gene-295.34-mRNA-1:cds	TC-rich repeats	1250	1260	cis-acting element involved in defense and stress responsiveness
maker-VaccDscaff5-augustus-gene-299.41-mRNA-1:cds	TC-rich repeats	999	1009	cis-acting element involved in defense and stress responsiveness
maker-VaccDscaff5-snap-gene-252.25-mRNA-1:cds	TC-rich repeats	1554	1564	cis-acting element involved in defense and stress responsiveness
snap_masked-VaccDscaff2-processed-gene-377.14-mRNA-1:cds	TC-rich repeats	1310	1320	cis-acting element involved in defense and stress responsiveness
snap_masked-VaccDscaff2-processed-gene-377.22-mRNA-1:cds	TC-rich repeats	159	169	cis-acting element involved in defense and stress responsiveness
snap_masked-VaccDscaff21-processed-gene-210.10-mRNA-1:cds	TC-rich repeats	1230	1240	cis-acting element involved in defense and stress responsiveness
augustus_masked-VaccDscaff22-processed-gene-189.5-mRNA-1:cds	TC-rich repeats	509	519	cis-acting element involved in defense and stress responsiveness
augustus_masked-VaccDscaff22-processed-gene-189.5-mRNA-1:cds	TC-rich repeats	1017	1027	cis-acting element involved in defense and stress responsiveness
augustus_masked-VaccDscaff22-processed-gene-49.1-mRNA-1:cds	TC-rich repeats	35	45	cis-acting element involved in defense and stress responsiveness
augustus_masked-VaccDscaff22-processed-gene-49.1-mRNA-1:cds	TC-rich repeats	1158	1168	cis-acting element involved in defense and stress responsiveness
augustus_masked-VaccDscaff33-processed-gene-145.6-mRNA-1:cds	TC-rich repeats	1221	1231	cis-acting element involved in defense and stress responsiveness
augustus_masked-VaccDscaff33-processed-gene-145.6-mRNA-1:cds	TC-rich repeats	1543	1553	cis-acting element involved in defense and stress responsiveness
maker-VaccDscaff1-augustus-gene-289.32-mRNA-1:cds	TC-rich repeats	1086	1096	cis-acting element involved in defense and stress responsiveness
maker-VaccDscaff1-augustus-gene-289.32-mRNA-1:cds	TC-rich repeats	1459	1469	cis-acting element involved in defense and stress responsiveness
maker-VaccDscaff1-augustus-gene-289.33-mRNA-1:cds	TC-rich repeats	1359	1369	cis-acting element involved in defense and stress responsiveness
maker-VaccDscaff1-snap-gene-288.30-mRNA-1:cds	TC-rich repeats	1918	1928	cis-acting element involved in defense and stress responsiveness
maker-VaccDscaff1-snap-gene-289.34-mRNA-1:cds	TC-rich repeats	1986	1996	cis-acting element involved in defense and stress responsiveness
maker-VaccDscaff1-snap-gene-317.29-mRNA-1:cds	TC-rich repeats	863	873	cis-acting element involved in defense and stress responsiveness
maker-VaccDscaff19-augustus-gene-46.57-mRNA-1:cds	TC-rich repeats	1312	1322	cis-acting element involved in defense and stress responsiveness
maker-VaccDscaff19-snap-gene-46.71-mRNA-1:cds	TC-rich repeats	213	223	cis-acting element involved in defense and stress responsiveness
maker-VaccDscaff19-snap-gene-46.76-mRNA-1:cds	TC-rich repeats	1621	1631	cis-acting element involved in defense and stress responsiveness
maker-VaccDscaff33-augustus-gene-201.41-mRNA-1:cds	TC-rich repeats	1707	1717	cis-acting element involved in defense and stress responsiveness
maker-VaccDscaff33-augustus-gene-202.31-mRNA-1:cds	TC-rich repeats	874	884	cis-acting element involved in defense and stress responsiveness
maker-VaccDscaff33-snap-gene-278.48-mRNA-1:cds	TC-rich repeats	1630	1640	cis-acting element involved in defense and stress responsiveness
maker-VaccDscaff5-snap-gene-268.41-mRNA-1:cds	TC-rich repeats	1219	1229	cis-acting element involved in defense and stress responsiveness
snap_masked-VaccDscaff1-processed-gene-288.24-mRNA-1:cds	TC-rich repeats	1326	1336	cis-acting element involved in defense and stress responsiveness
maker-VaccDscaff20-augustus-gene-77.29-mRNA-1:cds	DRE	184	194	cis-acting element involved in dehydration, low-temp, salt stresses
maker-VaccDscaff28-snap-gene-281.34-mRNA-1:cds	DRE	1503	1513	cis-acting element involved in dehydration, low-temp, salt stresses
maker-VaccDscaff19-snap-gene-72.37-mRNA-1:cds	DRE	184	194	cis-acting element involved in dehydration, low-temp, salt stresses
augustus_masked-VaccDscaff12-processed-gene-300.7-mRNA-1:cds	TATC-box	849	859	cis-acting element involved in gibberellin-responsiveness
augustus_masked-VaccDscaff20-processed-gene-4.6-mRNA-1:cds	TATC-box	140	150	cis-acting element involved in gibberellin-responsiveness
augustus_masked-VaccDscaff30-processed-gene-175.4-mRNA-1:cds	TATC-box	944	954	cis-acting element involved in gibberellin-responsiveness
augustus_masked-VaccDscaff9-processed-gene-81.0-mRNA-1:cds	TATC-box	1986	1996	cis-acting element involved in gibberellin-responsiveness
augustus_masked-VaccDscaff9-processed-gene-81.2-mRNA-1:cds	TATC-box	453	463	cis-acting element involved in gibberellin-responsiveness
maker-VaccDscaff12-augustus-gene-73.41-mRNA-1:cds	TATC-box	1674	1684	cis-acting element involved in gibberellin-responsiveness
maker-VaccDscaff12-snap-gene-73.49-mRNA-1:cds	TATC-box	1677	1687	cis-acting element involved in gibberellin-responsiveness
maker-VaccDscaff14-augustus-gene-326.37-mRNA-1:cds	TATC-box	1756	1766	cis-acting element involved in gibberellin-responsiveness
maker-VaccDscaff14-augustus-gene-326.39-mRNA-1:cds	TATC-box	1639	1649	cis-acting element involved in gibberellin-responsiveness
maker-VaccDscaff14-snap-gene-176.30-mRNA-1:cds	TATC-box	1902	1912	cis-acting element involved in gibberellin-responsiveness
maker-VaccDscaff14-snap-gene-326.48-mRNA-1:cds	TATC-box	97	107	cis-acting element involved in gibberellin-responsiveness
maker-VaccDscaff14-snap-gene-326.48-mRNA-1:cds	TATC-box	279	289	cis-acting element involved in gibberellin-responsiveness
maker-VaccDscaff14-snap-gene-326.48-mRNA-1:cds	TATC-box	350	360	cis-acting element involved in gibberellin-responsiveness
maker-VaccDscaff14-snap-gene-326.48-mRNA-1:cds	TATC-box	366	376	cis-acting element involved in gibberellin-responsiveness
maker-VaccDscaff14-snap-gene-326.48-mRNA-1:cds	TATC-box	394	404	cis-acting element involved in gibberellin-responsiveness
maker-VaccDscaff14-snap-gene-326.48-mRNA-1:cds	TATC-box	576	586	cis-acting element involved in gibberellin-responsiveness
maker-VaccDscaff14-snap-gene-326.48-mRNA-1:cds	TATC-box	884	894	cis-acting element involved in gibberellin-responsiveness
maker-VaccDscaff14-snap-gene-354.49-mRNA-1:cds	TATC-box	1785	1795	cis-acting element involved in gibberellin-responsiveness
maker-VaccDscaff20-augustus-gene-46.49-mRNA-1:cds	TATC-box	54	64	cis-acting element involved in gibberellin-responsiveness
maker-VaccDscaff22-snap-gene-92.35-mRNA-1:cds	TATC-box	791	801	cis-acting element involved in gibberellin-responsiveness
maker-VaccDscaff31-augustus-gene-268.31-mRNA-1:cds	TATC-box	1857	1867	cis-acting element involved in gibberellin-responsiveness
snap_masked-VaccDscaff9-processed-gene-81.21-mRNA-1:cds	TATC-box	772	782	cis-acting element involved in gibberellin-responsiveness
snap_masked-VaccDscaff9-processed-gene-82.21-mRNA-1:cds	TATC-box	463	473	cis-acting element involved in gibberellin-responsiveness
augustus_masked-VaccDscaff8-processed-gene-156.5-mRNA-1:cds	TATC-box	665	675	cis-acting element involved in gibberellin-responsiveness
maker-VaccDscaff48-snap-gene-74.78-mRNA-1:cds	TATC-box	1151	1161	cis-acting element involved in gibberellin-responsiveness
maker-VaccDscaff48-snap-gene-74.78-mRNA-1:cds	TATC-box	1520	1530	cis-acting element involved in gibberellin-responsiveness
maker-VaccDscaff8-augustus-gene-157.22-mRNA-1:cds	TATC-box	103	113	cis-acting element involved in gibberellin-responsiveness
maker-VaccDscaff8-snap-gene-156.37-mRNA-1:cds	TATC-box	201	211	cis-acting element involved in gibberellin-responsiveness
snap_masked-VaccDscaff48-processed-gene-106.17-mRNA-1:cds	TATC-box	207	217	cis-acting element involved in gibberellin-responsiveness
augustus_masked-VaccDscaff36-processed-gene-224.7-mRNA-1:cds	TATC-box	439	449	cis-acting element involved in gibberellin-responsiveness
augustus_masked-VaccDscaff36-processed-gene-225.11-mRNA-1:cds	TATC-box	743	753	cis-acting element involved in gibberellin-responsiveness
maker-VaccDscaff16-snap-gene-325.47-mRNA-1:cds	TATC-box	1241	1251	cis-acting element involved in gibberellin-responsiveness
maker-VaccDscaff18-augustus-gene-76.25-mRNA-1:cds	TATC-box	1845	1855	cis-acting element involved in gibberellin-responsiveness
maker-VaccDscaff18-snap-gene-76.33-mRNA-1:cds	TATC-box	1576	1586	cis-acting element involved in gibberellin-responsiveness
maker-VaccDscaff36-snap-gene-225.35-mRNA-1:cds	TATC-box	729	739	cis-acting element involved in gibberellin-responsiveness
maker-VaccDscaff36-snap-gene-225.36-mRNA-1:cds	TATC-box	1447	1457	cis-acting element involved in gibberellin-responsiveness
maker-VaccDscaff7-snap-gene-337.56-mRNA-1:cds	TATC-box	861	871	cis-acting element involved in gibberellin-responsiveness
maker-VaccDscaff7-snap-gene-85.49-mRNA-1:cds	TATC-box	544	554	cis-acting element involved in gibberellin-responsiveness
augustus_masked-VaccDscaff4-processed-gene-122.13-mRNA-1:cds	TATC-box	1986	1996	cis-acting element involved in gibberellin-responsiveness
augustus_masked-VaccDscaff4-processed-gene-123.4-mRNA-1:cds	TATC-box	1339	1349	cis-acting element involved in gibberellin-responsiveness
augustus_masked-VaccDscaff4-processed-gene-124.5-mRNA-1:cds	TATC-box	1383	1393	cis-acting element involved in gibberellin-responsiveness
augustus_masked-VaccDscaff4-processed-gene-125.3-mRNA-1:cds	TATC-box	458	468	cis-acting element involved in gibberellin-responsiveness
maker-VaccDscaff29-augustus-gene-135.43-mRNA-1:cds	TATC-box	1779	1789	cis-acting element involved in gibberellin-responsiveness
snap_masked-VaccDscaff13-processed-gene-131.14-mRNA-1:cds	TATC-box	415	425	cis-acting element involved in gibberellin-responsiveness
snap_masked-VaccDscaff4-processed-gene-123.16-mRNA-1:cds	TATC-box	549	559	cis-acting element involved in gibberellin-responsiveness
augustus_masked-VaccDscaff28-processed-gene-347.6-mRNA-1:cds	TATC-box	176	186	cis-acting element involved in gibberellin-responsiveness
augustus_masked-VaccDscaff39-processed-gene-260.6-mRNA-1:cds	TATC-box	72	82	cis-acting element involved in gibberellin-responsiveness
augustus_masked-VaccDscaff40-processed-gene-195.0-mRNA-1:cds	TATC-box	855	865	cis-acting element involved in gibberellin-responsiveness
augustus_masked-VaccDscaff43-processed-gene-100.2-mRNA-1:cds	TATC-box	1357	1367	cis-acting element involved in gibberellin-responsiveness
maker-VaccDscaff26-snap-gene-206.35-mRNA-1:cds	TATC-box	104	114	cis-acting element involved in gibberellin-responsiveness
maker-VaccDscaff28-snap-gene-309.74-mRNA-1:cds	TATC-box	1082	1092	cis-acting element involved in gibberellin-responsiveness
maker-VaccDscaff28-snap-gene-309.79-mRNA-1:cds	TATC-box	227	237	cis-acting element involved in gibberellin-responsiveness
maker-VaccDscaff28-snap-gene-309.79-mRNA-1:cds	TATC-box	1177	1187	cis-acting element involved in gibberellin-responsiveness
maker-VaccDscaff39-augustus-gene-2.34-mRNA-1:cds	TATC-box	64	74	cis-acting element involved in gibberellin-responsiveness
maker-VaccDscaff40-augustus-gene-5.24-mRNA-1:cds	TATC-box	1676	1686	cis-acting element involved in gibberellin-responsiveness
maker-VaccDscaff41-augustus-gene-183.25-mRNA-1:cds	TATC-box	611	621	cis-acting element involved in gibberellin-responsiveness
maker-VaccDscaff47-augustus-gene-106.33-mRNA-1:cds	TATC-box	1366	1376	cis-acting element involved in gibberellin-responsiveness
maker-VaccDscaff8-augustus-gene-158.38-mRNA-1:cds	TATC-box	1403	1413	cis-acting element involved in gibberellin-responsiveness
augustus_masked-VaccDscaff10-processed-gene-141.9-mRNA-1:cds	TATC-box	1686	1696	cis-acting element involved in gibberellin-responsiveness
augustus_masked-VaccDscaff21-processed-gene-227.2-mRNA-1:cds	TATC-box	1363	1373	cis-acting element involved in gibberellin-responsiveness
augustus_masked-VaccDscaff23-processed-gene-90.4-mRNA-1:cds	TATC-box	615	625	cis-acting element involved in gibberellin-responsiveness
augustus_masked-VaccDscaff5-processed-gene-252.2-mRNA-1:cds	TATC-box	174	184	cis-acting element involved in gibberellin-responsiveness
maker-VaccDscaff10-augustus-gene-113.26-mRNA-1:cds	TATC-box	1782	1792	cis-acting element involved in gibberellin-responsiveness
maker-VaccDscaff10-augustus-gene-113.29-mRNA-1:cds	TATC-box	876	886	cis-acting element involved in gibberellin-responsiveness
maker-VaccDscaff10-augustus-gene-113.29-mRNA-1:cds	TATC-box	1323	1333	cis-acting element involved in gibberellin-responsiveness
maker-VaccDscaff10-augustus-gene-140.32-mRNA-1:cds	TATC-box	839	849	cis-acting element involved in gibberellin-responsiveness
maker-VaccDscaff10-snap-gene-142.39-mRNA-1:cds	TATC-box	661	671	cis-acting element involved in gibberellin-responsiveness
maker-VaccDscaff2-snap-gene-377.63-mRNA-1:cds	TATC-box	325	335	cis-acting element involved in gibberellin-responsiveness
maker-VaccDscaff2-snap-gene-377.63-mRNA-1:cds	TATC-box	336	346	cis-acting element involved in gibberellin-responsiveness
maker-VaccDscaff2-snap-gene-377.63-mRNA-1:cds	TATC-box	396	406	cis-acting element involved in gibberellin-responsiveness
maker-VaccDscaff2-snap-gene-377.63-mRNA-1:cds	TATC-box	412	422	cis-acting element involved in gibberellin-responsiveness
maker-VaccDscaff2-snap-gene-377.63-mRNA-1:cds	TATC-box	423	433	cis-acting element involved in gibberellin-responsiveness
maker-VaccDscaff2-snap-gene-377.63-mRNA-1:cds	TATC-box	635	645	cis-acting element involved in gibberellin-responsiveness
maker-VaccDscaff2-snap-gene-377.63-mRNA-1:cds	TATC-box	918	928	cis-acting element involved in gibberellin-responsiveness
maker-VaccDscaff2-snap-gene-407.48-mRNA-1:cds	TATC-box	1787	1797	cis-acting element involved in gibberellin-responsiveness
maker-VaccDscaff23-augustus-gene-338.21-mRNA-1:cds	TATC-box	1677	1687	cis-acting element involved in gibberellin-responsiveness
maker-VaccDscaff23-snap-gene-338.28-mRNA-1:cds	TATC-box	155	165	cis-acting element involved in gibberellin-responsiveness
maker-VaccDscaff3-snap-gene-220.36-mRNA-1:cds	TATC-box	1902	1912	cis-acting element involved in gibberellin-responsiveness
maker-VaccDscaff3-snap-gene-221.24-mRNA-1:cds	TATC-box	1919	1929	cis-acting element involved in gibberellin-responsiveness
snap_masked-VaccDscaff2-processed-gene-377.14-mRNA-1:cds	TATC-box	1462	1472	cis-acting element involved in gibberellin-responsiveness
snap_masked-VaccDscaff2-processed-gene-377.22-mRNA-1:cds	TATC-box	311	321	cis-acting element involved in gibberellin-responsiveness
snap_masked-VaccDscaff2-processed-gene-377.22-mRNA-1:cds	TATC-box	1668	1678	cis-acting element involved in gibberellin-responsiveness
snap_masked-VaccDscaff2-processed-gene-377.22-mRNA-1:cds	TATC-box	1922	1932	cis-acting element involved in gibberellin-responsiveness
augustus_masked-VaccDscaff1-processed-gene-288.10-mRNA-1:cds	TATC-box	1094	1104	cis-acting element involved in gibberellin-responsiveness
augustus_masked-VaccDscaff19-processed-gene-3.12-mRNA-1:cds	TATC-box	203	213	cis-acting element involved in gibberellin-responsiveness
augustus_masked-VaccDscaff22-processed-gene-49.1-mRNA-1:cds	TATC-box	262	272	cis-acting element involved in gibberellin-responsiveness
augustus_masked-VaccDscaff5-processed-gene-267.14-mRNA-1:cds	TATC-box	1120	1130	cis-acting element involved in gibberellin-responsiveness
maker-VaccDscaff1-augustus-gene-288.28-mRNA-1:cds	TATC-box	1005	1015	cis-acting element involved in gibberellin-responsiveness
maker-VaccDscaff1-augustus-gene-289.32-mRNA-1:cds	TATC-box	212	222	cis-acting element involved in gibberellin-responsiveness
maker-VaccDscaff19-snap-gene-15.46-mRNA-1:cds	TATC-box	586	596	cis-acting element involved in gibberellin-responsiveness
maker-VaccDscaff33-augustus-gene-201.41-mRNA-1:cds	TATC-box	1779	1789	cis-acting element involved in gibberellin-responsiveness
maker-VaccDscaff5-augustus-gene-295.31-mRNA-1:cds	TATC-box	1306	1316	cis-acting element involved in gibberellin-responsiveness
maker-VaccDscaff5-augustus-gene-297.44-mRNA-1:cds	TATC-box	1313	1323	cis-acting element involved in gibberellin-responsiveness
maker-VaccDscaff5-snap-gene-297.56-mRNA-1:cds	TATC-box	701	711	cis-acting element involved in gibberellin-responsiveness
snap_masked-VaccDscaff1-processed-gene-288.24-mRNA-1:cds	TATC-box	906	916	cis-acting element involved in gibberellin-responsiveness
snap_masked-VaccDscaff5-processed-gene-267.30-mRNA-1:cds	TATC-box	111	121	cis-acting element involved in gibberellin-responsiveness
augustus_masked-VaccDscaff12-processed-gene-300.7-mRNA-1:cds	ACE	815	825	cis-acting element involved in light responsiveness
augustus_masked-VaccDscaff12-processed-gene-300.7-mRNA-1:cds	ACE	1392	1402	cis-acting element involved in light responsiveness
augustus_masked-VaccDscaff12-processed-gene-301.1-mRNA-1:cds	ACE	1440	1450	cis-acting element involved in light responsiveness
augustus_masked-VaccDscaff46-processed-gene-72.6-mRNA-1:cds	ACE	725	735	cis-acting element involved in light responsiveness
augustus_masked-VaccDscaff9-processed-gene-81.2-mRNA-1:cds	ACE	91	101	cis-acting element involved in light responsiveness
augustus_masked-VaccDscaff9-processed-gene-82.6-mRNA-1:cds	ACE	715	725	cis-acting element involved in light responsiveness
augustus_masked-VaccDscaff9-processed-gene-82.8-mRNA-1:cds	ACE	1052	1062	cis-acting element involved in light responsiveness
maker-VaccDscaff12-augustus-gene-74.33-mRNA-1:cds	ACE	744	754	cis-acting element involved in light responsiveness
maker-VaccDscaff12-snap-gene-99.25-mRNA-1:cds	ACE	233	243	cis-acting element involved in light responsiveness
maker-VaccDscaff14-augustus-gene-180.25-mRNA-1:cds	ACE	378	388	cis-acting element involved in light responsiveness
maker-VaccDscaff14-augustus-gene-180.25-mRNA-1:cds	ACE	1876	1886	cis-acting element involved in light responsiveness
maker-VaccDscaff14-snap-gene-175.36-mRNA-1:cds	ACE	1393	1403	cis-acting element involved in light responsiveness
maker-VaccDscaff14-snap-gene-175.38-mRNA-1:cds	ACE	489	499	cis-acting element involved in light responsiveness
maker-VaccDscaff20-augustus-gene-45.22-mRNA-1:cds	ACE	1896	1906	cis-acting element involved in light responsiveness
maker-VaccDscaff20-snap-gene-46.64-mRNA-1:cds	ACE	435	445	cis-acting element involved in light responsiveness
maker-VaccDscaff30-snap-gene-175.28-mRNA-1:cds	ACE	856	866	cis-acting element involved in light responsiveness
maker-VaccDscaff31-augustus-gene-127.30-mRNA-1:cds	ACE	600	610	cis-acting element involved in light responsiveness
maker-VaccDscaff31-augustus-gene-268.33-mRNA-1:cds	ACE	1091	1101	cis-acting element involved in light responsiveness
maker-VaccDscaff46-snap-gene-142.36-mRNA-1:cds	ACE	1416	1426	cis-acting element involved in light responsiveness
snap_masked-VaccDscaff14-processed-gene-356.18-mRNA-1:cds	ACE	185	195	cis-acting element involved in light responsiveness
snap_masked-VaccDscaff9-processed-gene-82.21-mRNA-1:cds	ACE	503	513	cis-acting element involved in light responsiveness
augustus_masked-VaccDscaff48-processed-gene-74.12-mRNA-1:cds	ACE	764	774	cis-acting element involved in light responsiveness
maker-VaccDscaff48-augustus-gene-74.55-mRNA-1:cds	ACE	706	716	cis-acting element involved in light responsiveness
maker-VaccDscaff48-augustus-gene-74.55-mRNA-1:cds	ACE	753	763	cis-acting element involved in light responsiveness
maker-VaccDscaff48-snap-gene-74.68-mRNA-1:cds	ACE	46	56	cis-acting element involved in light responsiveness
maker-VaccDscaff48-snap-gene-74.68-mRNA-1:cds	ACE	1290	1300	cis-acting element involved in light responsiveness
maker-VaccDscaff48-snap-gene-74.75-mRNA-1:cds	ACE	1181	1191	cis-acting element involved in light responsiveness
maker-VaccDscaff48-snap-gene-74.75-mRNA-1:cds	ACE	1228	1238	cis-acting element involved in light responsiveness
maker-VaccDscaff48-snap-gene-74.76-mRNA-1:cds	ACE	1773	1783	cis-acting element involved in light responsiveness
maker-VaccDscaff8-augustus-gene-157.22-mRNA-1:cds	ACE	1203	1213	cis-acting element involved in light responsiveness
maker-VaccDscaff8-snap-gene-156.37-mRNA-1:cds	ACE	1760	1770	cis-acting element involved in light responsiveness
augustus_masked-VaccDscaff36-processed-gene-224.7-mRNA-1:cds	ACE	479	489	cis-acting element involved in light responsiveness
augustus_masked-VaccDscaff36-processed-gene-225.11-mRNA-1:cds	ACE	381	391	cis-acting element involved in light responsiveness
augustus_masked-VaccDscaff4-processed-gene-124.9-mRNA-1:cds	ACE	707	717	cis-acting element involved in light responsiveness
maker-VaccDscaff16-snap-gene-325.47-mRNA-1:cds	ACE	1481	1491	cis-acting element involved in light responsiveness
maker-VaccDscaff18-snap-gene-109.47-mRNA-1:cds	ACE	643	653	cis-acting element involved in light responsiveness
maker-VaccDscaff18-snap-gene-213.36-mRNA-1:cds	ACE	622	632	cis-acting element involved in light responsiveness
maker-VaccDscaff18-snap-gene-213.39-mRNA-1:cds	ACE	1713	1723	cis-acting element involved in light responsiveness
maker-VaccDscaff18-snap-gene-76.33-mRNA-1:cds	ACE	1814	1824	cis-acting element involved in light responsiveness
maker-VaccDscaff3-snap-gene-222.42-mRNA-1:cds	ACE	309	319	cis-acting element involved in light responsiveness
maker-VaccDscaff3-snap-gene-222.42-mRNA-1:cds	ACE	1254	1264	cis-acting element involved in light responsiveness
maker-VaccDscaff7-augustus-gene-221.31-mRNA-1:cds	ACE	598	608	cis-acting element involved in light responsiveness
maker-VaccDscaff7-augustus-gene-85.40-mRNA-1:cds	ACE	1098	1108	cis-acting element involved in light responsiveness
maker-VaccDscaff7-snap-gene-85.49-mRNA-1:cds	ACE	498	508	cis-acting element involved in light responsiveness
snap_masked-VaccDscaff4-processed-gene-125.14-mRNA-1:cds	ACE	310	320	cis-acting element involved in light responsiveness
snap_masked-VaccDscaff7-processed-gene-221.27-mRNA-1:cds	ACE	1937	1947	cis-acting element involved in light responsiveness
augustus_masked-VaccDscaff29-processed-gene-317.6-mRNA-1:cds	ACE	1595	1605	cis-acting element involved in light responsiveness
augustus_masked-VaccDscaff4-processed-gene-122.13-mRNA-1:cds	ACE	1076	1086	cis-acting element involved in light responsiveness
augustus_masked-VaccDscaff4-processed-gene-123.4-mRNA-1:cds	ACE	1326	1336	cis-acting element involved in light responsiveness
augustus_masked-VaccDscaff4-processed-gene-125.3-mRNA-1:cds	ACE	498	508	cis-acting element involved in light responsiveness
maker-VaccDscaff29-augustus-gene-198.28-mRNA-1:cds	ACE	526	536	cis-acting element involved in light responsiveness
maker-VaccDscaff29-snap-gene-198.35-mRNA-1:cds	ACE	1516	1526	cis-acting element involved in light responsiveness
snap_masked-VaccDscaff4-processed-gene-123.16-mRNA-1:cds	ACE	188	198	cis-acting element involved in light responsiveness
augustus_masked-VaccDscaff26-processed-gene-330.7-mRNA-1:cds	ACE	1603	1613	cis-acting element involved in light responsiveness
augustus_masked-VaccDscaff28-processed-gene-280.9-mRNA-1:cds	ACE	1281	1291	cis-acting element involved in light responsiveness
augustus_masked-VaccDscaff37-processed-gene-52.1-mRNA-1:cds	ACE	1213	1223	cis-acting element involved in light responsiveness
augustus_masked-VaccDscaff40-processed-gene-195.0-mRNA-1:cds	ACE	1398	1408	cis-acting element involved in light responsiveness
augustus_masked-VaccDscaff40-processed-gene-195.2-mRNA-1:cds	ACE	1485	1495	cis-acting element involved in light responsiveness
augustus_masked-VaccDscaff41-processed-gene-71.3-mRNA-1:cds	ACE	1726	1736	cis-acting element involved in light responsiveness
augustus_masked-VaccDscaff41-processed-gene-71.3-mRNA-1:cds	ACE	1842	1852	cis-acting element involved in light responsiveness
augustus_masked-VaccDscaff8-processed-gene-177.1-mRNA-1:cds	ACE	1581	1591	cis-acting element involved in light responsiveness
maker-VaccDscaff28-snap-gene-309.84-mRNA-1:cds	ACE	426	436	cis-acting element involved in light responsiveness
maker-VaccDscaff40-snap-gene-195.20-mRNA-1:cds	ACE	330	340	cis-acting element involved in light responsiveness
maker-VaccDscaff41-augustus-gene-183.25-mRNA-1:cds	ACE	1154	1164	cis-acting element involved in light responsiveness
maker-VaccDscaff41-augustus-gene-72.32-mRNA-1:cds	ACE	209	219	cis-acting element involved in light responsiveness
maker-VaccDscaff41-snap-gene-183.33-mRNA-1:cds	ACE	1483	1493	cis-acting element involved in light responsiveness
augustus_masked-VaccDscaff21-processed-gene-337.9-mRNA-1:cds	ACE	1598	1608	cis-acting element involved in light responsiveness
augustus_masked-VaccDscaff23-processed-gene-90.3-mRNA-1:cds	ACE	1564	1574	cis-acting element involved in light responsiveness
augustus_masked-VaccDscaff23-processed-gene-90.4-mRNA-1:cds	ACE	1156	1166	cis-acting element involved in light responsiveness
augustus_masked-VaccDscaff5-processed-gene-267.10-mRNA-1:cds	ACE	824	834	cis-acting element involved in light responsiveness
maker-VaccDscaff10-snap-gene-142.39-mRNA-1:cds	ACE	927	937	cis-acting element involved in light responsiveness
maker-VaccDscaff2-snap-gene-409.61-mRNA-1:cds	ACE	669	679	cis-acting element involved in light responsiveness
maker-VaccDscaff2-snap-gene-409.62-mRNA-1:cds	ACE	372	382	cis-acting element involved in light responsiveness
maker-VaccDscaff23-augustus-gene-338.20-mRNA-1:cds	ACE	1676	1686	cis-acting element involved in light responsiveness
maker-VaccDscaff3-augustus-gene-216.26-mRNA-1:cds	ACE	1128	1138	cis-acting element involved in light responsiveness
maker-VaccDscaff3-augustus-gene-48.28-mRNA-1:cds	ACE	1573	1583	cis-acting element involved in light responsiveness
maker-VaccDscaff5-augustus-gene-298.27-mRNA-1:cds	ACE	1687	1697	cis-acting element involved in light responsiveness
augustus_masked-VaccDscaff1-processed-gene-288.10-mRNA-1:cds	ACE	1360	1370	cis-acting element involved in light responsiveness
augustus_masked-VaccDscaff22-processed-gene-49.1-mRNA-1:cds	ACE	1364	1374	cis-acting element involved in light responsiveness
augustus_masked-VaccDscaff22-processed-gene-49.1-mRNA-1:cds	ACE	1761	1771	cis-acting element involved in light responsiveness
augustus_masked-VaccDscaff22-processed-gene-49.9-mRNA-1:cds	ACE	513	523	cis-acting element involved in light responsiveness
augustus_masked-VaccDscaff22-processed-gene-49.9-mRNA-1:cds	ACE	796	806	cis-acting element involved in light responsiveness
augustus_masked-VaccDscaff33-processed-gene-37.4-mRNA-1:cds	ACE	1595	1605	cis-acting element involved in light responsiveness
augustus_masked-VaccDscaff5-processed-gene-252.3-mRNA-1:cds	ACE	1581	1591	cis-acting element involved in light responsiveness
augustus_masked-VaccDscaff5-processed-gene-267.14-mRNA-1:cds	ACE	1386	1396	cis-acting element involved in light responsiveness
maker-VaccDscaff1-snap-gene-318.46-mRNA-1:cds	ACE	1687	1697	cis-acting element involved in light responsiveness
maker-VaccDscaff19-snap-gene-46.71-mRNA-1:cds	ACE	391	401	cis-acting element involved in light responsiveness
maker-VaccDscaff33-snap-gene-278.48-mRNA-1:cds	ACE	637	647	cis-acting element involved in light responsiveness
snap_masked-VaccDscaff1-processed-gene-288.24-mRNA-1:cds	ACE	767	777	cis-acting element involved in light responsiveness
snap_masked-VaccDscaff19-processed-gene-46.23-mRNA-1:cds	ACE	315	325	cis-acting element involved in light responsiveness
snap_masked-VaccDscaff22-processed-gene-49.31-mRNA-1:cds	ACE	1259	1269	cis-acting element involved in light responsiveness
snap_masked-VaccDscaff22-processed-gene-49.31-mRNA-1:cds	ACE	1561	1571	cis-acting element involved in light responsiveness
augustus_masked-VaccDscaff12-processed-gene-301.2-mRNA-1:cds	LTR	387	397	cis-acting element involved in low-temperature responsiveness
augustus_masked-VaccDscaff12-processed-gene-34.3-mRNA-1:cds	LTR	1649	1659	cis-acting element involved in low-temperature responsiveness
augustus_masked-VaccDscaff20-processed-gene-4.6-mRNA-1:cds	LTR	1094	1104	cis-acting element involved in low-temperature responsiveness
augustus_masked-VaccDscaff20-processed-gene-4.6-mRNA-1:cds	LTR	1163	1173	cis-acting element involved in low-temperature responsiveness
augustus_masked-VaccDscaff20-processed-gene-77.5-mRNA-1:cds	LTR	216	226	cis-acting element involved in low-temperature responsiveness
augustus_masked-VaccDscaff30-processed-gene-79.2-mRNA-1:cds	LTR	840	850	cis-acting element involved in low-temperature responsiveness
augustus_masked-VaccDscaff46-processed-gene-76.4-mRNA-1:cds	LTR	271	281	cis-acting element involved in low-temperature responsiveness
augustus_masked-VaccDscaff9-processed-gene-80.5-mRNA-1:cds	LTR	793	803	cis-acting element involved in low-temperature responsiveness
augustus_masked-VaccDscaff9-processed-gene-81.0-mRNA-1:cds	LTR	770	780	cis-acting element involved in low-temperature responsiveness
augustus_masked-VaccDscaff9-processed-gene-81.2-mRNA-1:cds	LTR	282	292	cis-acting element involved in low-temperature responsiveness
augustus_masked-VaccDscaff9-processed-gene-82.6-mRNA-1:cds	LTR	691	701	cis-acting element involved in low-temperature responsiveness
maker-VaccDscaff12-augustus-gene-73.42-mRNA-1:cds	LTR	70	80	cis-acting element involved in low-temperature responsiveness
maker-VaccDscaff12-augustus-gene-73.42-mRNA-1:cds	LTR	1783	1793	cis-acting element involved in low-temperature responsiveness
maker-VaccDscaff12-augustus-gene-74.33-mRNA-1:cds	LTR	1659	1669	cis-acting element involved in low-temperature responsiveness
maker-VaccDscaff12-snap-gene-235.34-mRNA-1:cds	LTR	1630	1640	cis-acting element involved in low-temperature responsiveness
maker-VaccDscaff14-augustus-gene-180.25-mRNA-1:cds	LTR	121	131	cis-acting element involved in low-temperature responsiveness
maker-VaccDscaff14-augustus-gene-326.40-mRNA-1:cds	LTR	760	770	cis-acting element involved in low-temperature responsiveness
maker-VaccDscaff14-augustus-gene-326.40-mRNA-1:cds	LTR	1176	1186	cis-acting element involved in low-temperature responsiveness
maker-VaccDscaff14-snap-gene-175.36-mRNA-1:cds	LTR	643	653	cis-acting element involved in low-temperature responsiveness
maker-VaccDscaff14-snap-gene-175.36-mRNA-1:cds	LTR	1493	1503	cis-acting element involved in low-temperature responsiveness
maker-VaccDscaff14-snap-gene-175.36-mRNA-1:cds	LTR	1862	1872	cis-acting element involved in low-temperature responsiveness
maker-VaccDscaff14-snap-gene-176.30-mRNA-1:cds	LTR	309	319	cis-acting element involved in low-temperature responsiveness
maker-VaccDscaff14-snap-gene-176.30-mRNA-1:cds	LTR	326	336	cis-acting element involved in low-temperature responsiveness
maker-VaccDscaff14-snap-gene-307.43-mRNA-1:cds	LTR	1716	1726	cis-acting element involved in low-temperature responsiveness
maker-VaccDscaff14-snap-gene-326.48-mRNA-1:cds	LTR	566	576	cis-acting element involved in low-temperature responsiveness
maker-VaccDscaff14-snap-gene-326.48-mRNA-1:cds	LTR	771	781	cis-acting element involved in low-temperature responsiveness
maker-VaccDscaff14-snap-gene-326.48-mRNA-1:cds	LTR	1840	1850	cis-acting element involved in low-temperature responsiveness
maker-VaccDscaff14-snap-gene-354.49-mRNA-1:cds	LTR	1338	1348	cis-acting element involved in low-temperature responsiveness
maker-VaccDscaff14-snap-gene-356.69-mRNA-1:cds	LTR	1366	1376	cis-acting element involved in low-temperature responsiveness
maker-VaccDscaff20-augustus-gene-45.21-mRNA-1:cds	LTR	123	133	cis-acting element involved in low-temperature responsiveness
maker-VaccDscaff20-augustus-gene-45.21-mRNA-1:cds	LTR	248	258	cis-acting element involved in low-temperature responsiveness
maker-VaccDscaff20-augustus-gene-45.21-mRNA-1:cds	LTR	560	570	cis-acting element involved in low-temperature responsiveness
maker-VaccDscaff20-augustus-gene-45.22-mRNA-1:cds	LTR	958	968	cis-acting element involved in low-temperature responsiveness
maker-VaccDscaff20-augustus-gene-45.22-mRNA-1:cds	LTR	1076	1086	cis-acting element involved in low-temperature responsiveness
maker-VaccDscaff20-augustus-gene-46.49-mRNA-1:cds	LTR	1764	1774	cis-acting element involved in low-temperature responsiveness
maker-VaccDscaff20-augustus-gene-46.55-mRNA-1:cds	LTR	1709	1719	cis-acting element involved in low-temperature responsiveness
maker-VaccDscaff20-augustus-gene-77.25-mRNA-1:cds	LTR	894	904	cis-acting element involved in low-temperature responsiveness
maker-VaccDscaff20-augustus-gene-77.25-mRNA-1:cds	LTR	900	910	cis-acting element involved in low-temperature responsiveness
maker-VaccDscaff20-augustus-gene-77.25-mRNA-1:cds	LTR	1095	1105	cis-acting element involved in low-temperature responsiveness
maker-VaccDscaff22-snap-gene-92.35-mRNA-1:cds	LTR	1815	1825	cis-acting element involved in low-temperature responsiveness
maker-VaccDscaff30-snap-gene-175.28-mRNA-1:cds	LTR	927	937	cis-acting element involved in low-temperature responsiveness
maker-VaccDscaff30-snap-gene-175.28-mRNA-1:cds	LTR	1189	1199	cis-acting element involved in low-temperature responsiveness
maker-VaccDscaff30-snap-gene-175.29-mRNA-1:cds	LTR	1042	1052	cis-acting element involved in low-temperature responsiveness
maker-VaccDscaff30-snap-gene-175.29-mRNA-1:cds	LTR	1948	1958	cis-acting element involved in low-temperature responsiveness
maker-VaccDscaff30-snap-gene-270.39-mRNA-1:cds	LTR	784	794	cis-acting element involved in low-temperature responsiveness
maker-VaccDscaff30-snap-gene-270.39-mRNA-1:cds	LTR	1682	1692	cis-acting element involved in low-temperature responsiveness
maker-VaccDscaff31-augustus-gene-127.30-mRNA-1:cds	LTR	157	167	cis-acting element involved in low-temperature responsiveness
maker-VaccDscaff31-augustus-gene-127.30-mRNA-1:cds	LTR	1003	1013	cis-acting element involved in low-temperature responsiveness
maker-VaccDscaff31-augustus-gene-127.30-mRNA-1:cds	LTR	1424	1434	cis-acting element involved in low-temperature responsiveness
maker-VaccDscaff31-augustus-gene-127.30-mRNA-1:cds	LTR	1433	1443	cis-acting element involved in low-temperature responsiveness
maker-VaccDscaff31-augustus-gene-268.33-mRNA-1:cds	LTR	1152	1162	cis-acting element involved in low-temperature responsiveness
maker-VaccDscaff31-snap-gene-268.40-mRNA-1:cds	LTR	156	166	cis-acting element involved in low-temperature responsiveness
maker-VaccDscaff31-snap-gene-268.40-mRNA-1:cds	LTR	650	660	cis-acting element involved in low-temperature responsiveness
maker-VaccDscaff46-snap-gene-142.36-mRNA-1:cds	LTR	83	93	cis-acting element involved in low-temperature responsiveness
maker-VaccDscaff9-snap-gene-82.35-mRNA-1:cds	LTR	578	588	cis-acting element involved in low-temperature responsiveness
snap_masked-VaccDscaff14-processed-gene-356.18-mRNA-1:cds	LTR	1383	1393	cis-acting element involved in low-temperature responsiveness
snap_masked-VaccDscaff20-processed-gene-181.13-mRNA-1:cds	LTR	233	243	cis-acting element involved in low-temperature responsiveness
snap_masked-VaccDscaff20-processed-gene-181.13-mRNA-1:cds	LTR	607	617	cis-acting element involved in low-temperature responsiveness
snap_masked-VaccDscaff30-processed-gene-78.28-mRNA-1:cds	LTR	1089	1099	cis-acting element involved in low-temperature responsiveness
snap_masked-VaccDscaff30-processed-gene-78.28-mRNA-1:cds	LTR	1920	1930	cis-acting element involved in low-temperature responsiveness
snap_masked-VaccDscaff9-processed-gene-81.17-mRNA-1:cds	LTR	1221	1231	cis-acting element involved in low-temperature responsiveness
snap_masked-VaccDscaff9-processed-gene-81.17-mRNA-1:cds	LTR	1248	1258	cis-acting element involved in low-temperature responsiveness
snap_masked-VaccDscaff9-processed-gene-81.21-mRNA-1:cds	LTR	1050	1060	cis-acting element involved in low-temperature responsiveness
snap_masked-VaccDscaff9-processed-gene-82.21-mRNA-1:cds	LTR	187	197	cis-acting element involved in low-temperature responsiveness
augustus_masked-VaccDscaff8-processed-gene-156.5-mRNA-1:cds	LTR	254	264	cis-acting element involved in low-temperature responsiveness
maker-VaccDscaff48-augustus-gene-44.38-mRNA-1:cds	LTR	1345	1355	cis-acting element involved in low-temperature responsiveness
maker-VaccDscaff48-augustus-gene-44.38-mRNA-1:cds	LTR	1351	1361	cis-acting element involved in low-temperature responsiveness
maker-VaccDscaff48-augustus-gene-74.51-mRNA-1:cds	LTR	25	35	cis-acting element involved in low-temperature responsiveness
maker-VaccDscaff48-augustus-gene-74.51-mRNA-1:cds	LTR	335	345	cis-acting element involved in low-temperature responsiveness
maker-VaccDscaff48-augustus-gene-74.55-mRNA-1:cds	LTR	1538	1548	cis-acting element involved in low-temperature responsiveness
maker-VaccDscaff48-augustus-gene-74.57-mRNA-1:cds	LTR	758	768	cis-acting element involved in low-temperature responsiveness
maker-VaccDscaff48-augustus-gene-74.57-mRNA-1:cds	LTR	1241	1251	cis-acting element involved in low-temperature responsiveness
maker-VaccDscaff48-augustus-gene-74.57-mRNA-1:cds	LTR	1371	1381	cis-acting element involved in low-temperature responsiveness
maker-VaccDscaff48-snap-gene-43.50-mRNA-1:cds	LTR	346	356	cis-acting element involved in low-temperature responsiveness
maker-VaccDscaff48-snap-gene-74.75-mRNA-1:cds	LTR	1728	1738	cis-acting element involved in low-temperature responsiveness
maker-VaccDscaff48-snap-gene-74.76-mRNA-1:cds	LTR	185	195	cis-acting element involved in low-temperature responsiveness
maker-VaccDscaff48-snap-gene-74.78-mRNA-1:cds	LTR	1293	1303	cis-acting element involved in low-temperature responsiveness
maker-VaccDscaff8-augustus-gene-157.22-mRNA-1:cds	LTR	1039	1049	cis-acting element involved in low-temperature responsiveness
maker-VaccDscaff8-snap-gene-156.37-mRNA-1:cds	LTR	810	820	cis-acting element involved in low-temperature responsiveness
maker-VaccDscaff8-snap-gene-156.37-mRNA-1:cds	LTR	932	942	cis-acting element involved in low-temperature responsiveness
maker-VaccDscaff8-snap-gene-156.37-mRNA-1:cds	LTR	985	995	cis-acting element involved in low-temperature responsiveness
snap_masked-VaccDscaff48-processed-gene-106.17-mRNA-1:cds	LTR	1114	1124	cis-acting element involved in low-temperature responsiveness
snap_masked-VaccDscaff48-processed-gene-106.17-mRNA-1:cds	LTR	1183	1193	cis-acting element involved in low-temperature responsiveness
snap_masked-VaccDscaff48-processed-gene-43.17-mRNA-1:cds	LTR	1561	1571	cis-acting element involved in low-temperature responsiveness
snap_masked-VaccDscaff48-processed-gene-44.18-mRNA-1:cds	LTR	296	306	cis-acting element involved in low-temperature responsiveness
snap_masked-VaccDscaff48-processed-gene-44.18-mRNA-1:cds	LTR	356	366	cis-acting element involved in low-temperature responsiveness
augustus_masked-VaccDscaff36-processed-gene-225.11-mRNA-1:cds	LTR	572	582	cis-acting element involved in low-temperature responsiveness
augustus_masked-VaccDscaff36-processed-gene-225.9-mRNA-1:cds	LTR	1280	1290	cis-acting element involved in low-temperature responsiveness
augustus_masked-VaccDscaff36-processed-gene-225.9-mRNA-1:cds	LTR	1296	1306	cis-acting element involved in low-temperature responsiveness
augustus_masked-VaccDscaff36-processed-gene-225.9-mRNA-1:cds	LTR	1362	1372	cis-acting element involved in low-temperature responsiveness
augustus_masked-VaccDscaff36-processed-gene-225.9-mRNA-1:cds	LTR	1437	1447	cis-acting element involved in low-temperature responsiveness
augustus_masked-VaccDscaff36-processed-gene-226.0-mRNA-1:cds	LTR	1453	1463	cis-acting element involved in low-temperature responsiveness
augustus_masked-VaccDscaff4-processed-gene-123.6-mRNA-1:cds	LTR	1454	1464	cis-acting element involved in low-temperature responsiveness
augustus_masked-VaccDscaff4-processed-gene-124.9-mRNA-1:cds	LTR	683	693	cis-acting element involved in low-temperature responsiveness
augustus_masked-VaccDscaff7-processed-gene-221.5-mRNA-1:cds	LTR	439	449	cis-acting element involved in low-temperature responsiveness
maker-VaccDscaff16-snap-gene-325.47-mRNA-1:cds	LTR	79	89	cis-acting element involved in low-temperature responsiveness
maker-VaccDscaff16-snap-gene-325.47-mRNA-1:cds	LTR	119	129	cis-acting element involved in low-temperature responsiveness
maker-VaccDscaff16-snap-gene-325.47-mRNA-1:cds	LTR	185	195	cis-acting element involved in low-temperature responsiveness
maker-VaccDscaff16-snap-gene-325.47-mRNA-1:cds	LTR	326	336	cis-acting element involved in low-temperature responsiveness
maker-VaccDscaff16-snap-gene-325.49-mRNA-1:cds	LTR	1915	1925	cis-acting element involved in low-temperature responsiveness
maker-VaccDscaff18-snap-gene-109.47-mRNA-1:cds	LTR	1027	1037	cis-acting element involved in low-temperature responsiveness
maker-VaccDscaff18-snap-gene-109.47-mRNA-1:cds	LTR	1048	1058	cis-acting element involved in low-temperature responsiveness
maker-VaccDscaff18-snap-gene-109.47-mRNA-1:cds	LTR	1470	1480	cis-acting element involved in low-temperature responsiveness
maker-VaccDscaff18-snap-gene-109.47-mRNA-1:cds	LTR	1479	1489	cis-acting element involved in low-temperature responsiveness
maker-VaccDscaff18-snap-gene-213.36-mRNA-1:cds	LTR	1028	1038	cis-acting element involved in low-temperature responsiveness
maker-VaccDscaff18-snap-gene-213.36-mRNA-1:cds	LTR	1460	1470	cis-acting element involved in low-temperature responsiveness
maker-VaccDscaff18-snap-gene-213.36-mRNA-1:cds	LTR	1469	1479	cis-acting element involved in low-temperature responsiveness
maker-VaccDscaff18-snap-gene-213.39-mRNA-1:cds	LTR	194	204	cis-acting element involved in low-temperature responsiveness
maker-VaccDscaff18-snap-gene-76.33-mRNA-1:cds	LTR	425	435	cis-acting element involved in low-temperature responsiveness
maker-VaccDscaff18-snap-gene-76.33-mRNA-1:cds	LTR	675	685	cis-acting element involved in low-temperature responsiveness
maker-VaccDscaff18-snap-gene-77.26-mRNA-1:cds	LTR	106	116	cis-acting element involved in low-temperature responsiveness
maker-VaccDscaff18-snap-gene-77.26-mRNA-1:cds	LTR	1459	1469	cis-acting element involved in low-temperature responsiveness
maker-VaccDscaff3-snap-gene-221.23-mRNA-1:cds	LTR	736	746	cis-acting element involved in low-temperature responsiveness
maker-VaccDscaff36-augustus-gene-225.30-mRNA-1:cds	LTR	686	696	cis-acting element involved in low-temperature responsiveness
maker-VaccDscaff36-augustus-gene-225.30-mRNA-1:cds	LTR	737	747	cis-acting element involved in low-temperature responsiveness
maker-VaccDscaff36-augustus-gene-294.18-mRNA-1:cds	LTR	152	162	cis-acting element involved in low-temperature responsiveness
maker-VaccDscaff36-augustus-gene-294.18-mRNA-1:cds	LTR	844	854	cis-acting element involved in low-temperature responsiveness
maker-VaccDscaff36-snap-gene-225.36-mRNA-1:cds	LTR	1575	1585	cis-acting element involved in low-temperature responsiveness
maker-VaccDscaff36-snap-gene-225.36-mRNA-1:cds	LTR	1928	1938	cis-acting element involved in low-temperature responsiveness
maker-VaccDscaff36-snap-gene-226.33-mRNA-1:cds	LTR	499	509	cis-acting element involved in low-temperature responsiveness
maker-VaccDscaff36-snap-gene-226.33-mRNA-1:cds	LTR	589	599	cis-acting element involved in low-temperature responsiveness
maker-VaccDscaff36-snap-gene-226.33-mRNA-1:cds	LTR	958	968	cis-acting element involved in low-temperature responsiveness
maker-VaccDscaff4-augustus-gene-152.29-mRNA-1:cds	LTR	176	186	cis-acting element involved in low-temperature responsiveness
maker-VaccDscaff4-augustus-gene-152.29-mRNA-1:cds	LTR	846	856	cis-acting element involved in low-temperature responsiveness
maker-VaccDscaff7-augustus-gene-221.31-mRNA-1:cds	LTR	1001	1011	cis-acting element involved in low-temperature responsiveness
maker-VaccDscaff7-augustus-gene-221.31-mRNA-1:cds	LTR	1425	1435	cis-acting element involved in low-temperature responsiveness
maker-VaccDscaff7-augustus-gene-221.31-mRNA-1:cds	LTR	1434	1444	cis-acting element involved in low-temperature responsiveness
maker-VaccDscaff7-augustus-gene-85.40-mRNA-1:cds	LTR	1160	1170	cis-acting element involved in low-temperature responsiveness
maker-VaccDscaff7-snap-gene-221.38-mRNA-1:cds	LTR	629	639	cis-acting element involved in low-temperature responsiveness
maker-VaccDscaff7-snap-gene-221.38-mRNA-1:cds	LTR	1254	1264	cis-acting element involved in low-temperature responsiveness
maker-VaccDscaff7-snap-gene-337.56-mRNA-1:cds	LTR	354	364	cis-acting element involved in low-temperature responsiveness
maker-VaccDscaff7-snap-gene-85.49-mRNA-1:cds	LTR	1728	1738	cis-acting element involved in low-temperature responsiveness
snap_masked-VaccDscaff18-processed-gene-76.14-mRNA-1:cds	LTR	820	830	cis-acting element involved in low-temperature responsiveness
snap_masked-VaccDscaff4-processed-gene-125.14-mRNA-1:cds	LTR	1443	1453	cis-acting element involved in low-temperature responsiveness
augustus_masked-VaccDscaff13-processed-gene-318.1-mRNA-1:cds	LTR	1154	1164	cis-acting element involved in low-temperature responsiveness
augustus_masked-VaccDscaff29-processed-gene-216.1-mRNA-1:cds	LTR	158	168	cis-acting element involved in low-temperature responsiveness
augustus_masked-VaccDscaff29-processed-gene-216.1-mRNA-1:cds	LTR	1415	1425	cis-acting element involved in low-temperature responsiveness
augustus_masked-VaccDscaff29-processed-gene-50.1-mRNA-1:cds	LTR	1634	1644	cis-acting element involved in low-temperature responsiveness
augustus_masked-VaccDscaff29-processed-gene-50.1-mRNA-1:cds	LTR	1686	1696	cis-acting element involved in low-temperature responsiveness
augustus_masked-VaccDscaff29-processed-gene-50.1-mRNA-1:cds	LTR	1735	1745	cis-acting element involved in low-temperature responsiveness
augustus_masked-VaccDscaff32-processed-gene-12.9-mRNA-1:cds	LTR	814	824	cis-acting element involved in low-temperature responsiveness
augustus_masked-VaccDscaff32-processed-gene-12.9-mRNA-1:cds	LTR	821	831	cis-acting element involved in low-temperature responsiveness
augustus_masked-VaccDscaff32-processed-gene-13.6-mRNA-1:cds	LTR	1159	1169	cis-acting element involved in low-temperature responsiveness
augustus_masked-VaccDscaff32-processed-gene-13.6-mRNA-1:cds	LTR	1891	1901	cis-acting element involved in low-temperature responsiveness
augustus_masked-VaccDscaff32-processed-gene-62.0-mRNA-1:cds	LTR	814	824	cis-acting element involved in low-temperature responsiveness
augustus_masked-VaccDscaff32-processed-gene-62.0-mRNA-1:cds	LTR	821	831	cis-acting element involved in low-temperature responsiveness
augustus_masked-VaccDscaff32-processed-gene-62.5-mRNA-1:cds	LTR	745	755	cis-acting element involved in low-temperature responsiveness
augustus_masked-VaccDscaff4-processed-gene-122.13-mRNA-1:cds	LTR	718	728	cis-acting element involved in low-temperature responsiveness
augustus_masked-VaccDscaff4-processed-gene-124.5-mRNA-1:cds	LTR	792	802	cis-acting element involved in low-temperature responsiveness
augustus_masked-VaccDscaff4-processed-gene-125.3-mRNA-1:cds	LTR	182	192	cis-acting element involved in low-temperature responsiveness
maker-VaccDscaff13-augustus-gene-14.22-mRNA-1:cds	LTR	774	784	cis-acting element involved in low-temperature responsiveness
maker-VaccDscaff13-augustus-gene-14.22-mRNA-1:cds	LTR	1672	1682	cis-acting element involved in low-temperature responsiveness
maker-VaccDscaff13-snap-gene-224.24-mRNA-1:cds	LTR	596	606	cis-acting element involved in low-temperature responsiveness
maker-VaccDscaff13-snap-gene-224.24-mRNA-1:cds	LTR	604	614	cis-acting element involved in low-temperature responsiveness
maker-VaccDscaff29-augustus-gene-135.40-mRNA-1:cds	LTR	468	478	cis-acting element involved in low-temperature responsiveness
maker-VaccDscaff29-augustus-gene-135.40-mRNA-1:cds	LTR	1531	1541	cis-acting element involved in low-temperature responsiveness
maker-VaccDscaff29-augustus-gene-135.43-mRNA-1:cds	LTR	1278	1288	cis-acting element involved in low-temperature responsiveness
maker-VaccDscaff29-augustus-gene-50.42-mRNA-1:cds	LTR	230	240	cis-acting element involved in low-temperature responsiveness
maker-VaccDscaff29-augustus-gene-50.42-mRNA-1:cds	LTR	517	527	cis-acting element involved in low-temperature responsiveness
maker-VaccDscaff29-augustus-gene-50.42-mRNA-1:cds	LTR	569	579	cis-acting element involved in low-temperature responsiveness
maker-VaccDscaff29-augustus-gene-50.42-mRNA-1:cds	LTR	989	999	cis-acting element involved in low-temperature responsiveness
maker-VaccDscaff29-augustus-gene-50.42-mRNA-1:cds	LTR	1396	1406	cis-acting element involved in low-temperature responsiveness
maker-VaccDscaff32-snap-gene-138.42-mRNA-1:cds	LTR	308	318	cis-acting element involved in low-temperature responsiveness
maker-VaccDscaff34-augustus-gene-294.28-mRNA-1:cds	LTR	1261	1271	cis-acting element involved in low-temperature responsiveness
maker-VaccDscaff34-augustus-gene-294.28-mRNA-1:cds	LTR	1874	1884	cis-acting element involved in low-temperature responsiveness
maker-VaccDscaff34-augustus-gene-294.29-mRNA-1:cds	LTR	56	66	cis-acting element involved in low-temperature responsiveness
maker-VaccDscaff4-snap-gene-124.33-mRNA-1:cds	LTR	1052	1062	cis-acting element involved in low-temperature responsiveness
maker-VaccDscaff4-snap-gene-124.33-mRNA-1:cds	LTR	1548	1558	cis-acting element involved in low-temperature responsiveness
maker-VaccDscaff4-snap-gene-124.34-mRNA-1:cds	LTR	1238	1248	cis-acting element involved in low-temperature responsiveness
maker-VaccDscaff42-snap-gene-140.22-mRNA-1:cds	LTR	65	75	cis-acting element involved in low-temperature responsiveness
maker-VaccDscaff42-snap-gene-141.27-mRNA-1:cds	LTR	258	268	cis-acting element involved in low-temperature responsiveness
maker-VaccDscaff42-snap-gene-47.34-mRNA-1:cds	LTR	947	957	cis-acting element involved in low-temperature responsiveness
maker-VaccDscaff42-snap-gene-47.34-mRNA-1:cds	LTR	1264	1274	cis-acting element involved in low-temperature responsiveness
maker-VaccDscaff42-snap-gene-47.34-mRNA-1:cds	LTR	1293	1303	cis-acting element involved in low-temperature responsiveness
maker-VaccDscaff42-snap-gene-47.34-mRNA-1:cds	LTR	1716	1726	cis-acting element involved in low-temperature responsiveness
snap_masked-VaccDscaff13-processed-gene-318.22-mRNA-1:cds	LTR	1081	1091	cis-acting element involved in low-temperature responsiveness
snap_masked-VaccDscaff13-processed-gene-318.22-mRNA-1:cds	LTR	1088	1098	cis-acting element involved in low-temperature responsiveness
augustus_masked-VaccDscaff28-processed-gene-280.9-mRNA-1:cds	LTR	242	252	cis-acting element involved in low-temperature responsiveness
augustus_masked-VaccDscaff28-processed-gene-280.9-mRNA-1:cds	LTR	594	604	cis-acting element involved in low-temperature responsiveness
augustus_masked-VaccDscaff28-processed-gene-347.6-mRNA-1:cds	LTR	1084	1094	cis-acting element involved in low-temperature responsiveness
augustus_masked-VaccDscaff28-processed-gene-347.6-mRNA-1:cds	LTR	1153	1163	cis-acting element involved in low-temperature responsiveness
augustus_masked-VaccDscaff37-processed-gene-52.1-mRNA-1:cds	LTR	1529	1539	cis-acting element involved in low-temperature responsiveness
augustus_masked-VaccDscaff40-processed-gene-5.10-mRNA-1:cds	LTR	530	540	cis-acting element involved in low-temperature responsiveness
augustus_masked-VaccDscaff40-processed-gene-79.3-mRNA-1:cds	LTR	923	933	cis-acting element involved in low-temperature responsiveness
augustus_masked-VaccDscaff41-processed-gene-71.3-mRNA-1:cds	LTR	947	957	cis-acting element involved in low-temperature responsiveness
augustus_masked-VaccDscaff43-processed-gene-100.2-mRNA-1:cds	LTR	145	155	cis-acting element involved in low-temperature responsiveness
augustus_masked-VaccDscaff43-processed-gene-100.2-mRNA-1:cds	LTR	219	229	cis-acting element involved in low-temperature responsiveness
augustus_masked-VaccDscaff43-processed-gene-100.2-mRNA-1:cds	LTR	1866	1876	cis-acting element involved in low-temperature responsiveness
augustus_masked-VaccDscaff6-processed-gene-131.0-mRNA-1:cds	LTR	1197	1207	cis-acting element involved in low-temperature responsiveness
maker-VaccDscaff26-augustus-gene-138.26-mRNA-1:cds	LTR	783	793	cis-acting element involved in low-temperature responsiveness
maker-VaccDscaff26-augustus-gene-138.28-mRNA-1:cds	LTR	87	97	cis-acting element involved in low-temperature responsiveness
maker-VaccDscaff26-augustus-gene-138.28-mRNA-1:cds	LTR	1315	1325	cis-acting element involved in low-temperature responsiveness
maker-VaccDscaff26-augustus-gene-138.28-mRNA-1:cds	LTR	1961	1971	cis-acting element involved in low-temperature responsiveness
maker-VaccDscaff26-snap-gene-234.36-mRNA-1:cds	LTR	84	94	cis-acting element involved in low-temperature responsiveness
maker-VaccDscaff26-snap-gene-234.36-mRNA-1:cds	LTR	929	939	cis-acting element involved in low-temperature responsiveness
maker-VaccDscaff28-augustus-gene-21.29-mRNA-1:cds	LTR	911	921	cis-acting element involved in low-temperature responsiveness
maker-VaccDscaff28-augustus-gene-280.39-mRNA-1:cds	LTR	801	811	cis-acting element involved in low-temperature responsiveness
maker-VaccDscaff28-augustus-gene-280.39-mRNA-1:cds	LTR	996	1006	cis-acting element involved in low-temperature responsiveness
maker-VaccDscaff28-augustus-gene-280.39-mRNA-1:cds	LTR	1017	1027	cis-acting element involved in low-temperature responsiveness
maker-VaccDscaff28-snap-gene-309.73-mRNA-1:cds	LTR	1366	1376	cis-acting element involved in low-temperature responsiveness
maker-VaccDscaff28-snap-gene-309.73-mRNA-1:cds	LTR	1689	1699	cis-acting element involved in low-temperature responsiveness
maker-VaccDscaff28-snap-gene-309.74-mRNA-1:cds	LTR	1412	1422	cis-acting element involved in low-temperature responsiveness
maker-VaccDscaff28-snap-gene-309.74-mRNA-1:cds	LTR	1736	1746	cis-acting element involved in low-temperature responsiveness
maker-VaccDscaff37-augustus-gene-300.29-mRNA-1:cds	LTR	235	245	cis-acting element involved in low-temperature responsiveness
maker-VaccDscaff39-augustus-gene-2.34-mRNA-1:cds	LTR	183	193	cis-acting element involved in low-temperature responsiveness
maker-VaccDscaff39-augustus-gene-2.34-mRNA-1:cds	LTR	380	390	cis-acting element involved in low-temperature responsiveness
maker-VaccDscaff40-augustus-gene-5.24-mRNA-1:cds	LTR	218	228	cis-acting element involved in low-temperature responsiveness
maker-VaccDscaff40-augustus-gene-5.26-mRNA-1:cds	LTR	51	61	cis-acting element involved in low-temperature responsiveness
maker-VaccDscaff40-augustus-gene-5.26-mRNA-1:cds	LTR	1661	1671	cis-acting element involved in low-temperature responsiveness
maker-VaccDscaff40-snap-gene-195.20-mRNA-1:cds	LTR	1182	1192	cis-acting element involved in low-temperature responsiveness
maker-VaccDscaff40-snap-gene-195.20-mRNA-1:cds	LTR	1211	1221	cis-acting element involved in low-temperature responsiveness
maker-VaccDscaff40-snap-gene-29.32-mRNA-1:cds	LTR	938	948	cis-acting element involved in low-temperature responsiveness
maker-VaccDscaff40-snap-gene-29.32-mRNA-1:cds	LTR	1183	1193	cis-acting element involved in low-temperature responsiveness
maker-VaccDscaff40-snap-gene-29.32-mRNA-1:cds	LTR	1690	1700	cis-acting element involved in low-temperature responsiveness
maker-VaccDscaff40-snap-gene-80.33-mRNA-1:cds	LTR	1151	1161	cis-acting element involved in low-temperature responsiveness
maker-VaccDscaff41-augustus-gene-69.20-mRNA-1:cds	LTR	1437	1447	cis-acting element involved in low-temperature responsiveness
maker-VaccDscaff41-augustus-gene-69.20-mRNA-1:cds	LTR	1605	1615	cis-acting element involved in low-temperature responsiveness
maker-VaccDscaff41-augustus-gene-72.32-mRNA-1:cds	LTR	1141	1151	cis-acting element involved in low-temperature responsiveness
maker-VaccDscaff41-snap-gene-42.37-mRNA-1:cds	LTR	419	429	cis-acting element involved in low-temperature responsiveness
maker-VaccDscaff41-snap-gene-42.37-mRNA-1:cds	LTR	1148	1158	cis-acting element involved in low-temperature responsiveness
maker-VaccDscaff47-augustus-gene-106.33-mRNA-1:cds	LTR	913	923	cis-acting element involved in low-temperature responsiveness
maker-VaccDscaff47-augustus-gene-106.33-mRNA-1:cds	LTR	1866	1876	cis-acting element involved in low-temperature responsiveness
maker-VaccDscaff6-augustus-gene-420.31-mRNA-1:cds	LTR	49	59	cis-acting element involved in low-temperature responsiveness
maker-VaccDscaff6-augustus-gene-420.31-mRNA-1:cds	LTR	246	256	cis-acting element involved in low-temperature responsiveness
maker-VaccDscaff8-snap-gene-158.42-mRNA-1:cds	LTR	1182	1192	cis-acting element involved in low-temperature responsiveness
augustus_masked-VaccDscaff10-processed-gene-141.9-mRNA-1:cds	LTR	237	247	cis-acting element involved in low-temperature responsiveness
augustus_masked-VaccDscaff10-processed-gene-141.9-mRNA-1:cds	LTR	1106	1116	cis-acting element involved in low-temperature responsiveness
augustus_masked-VaccDscaff10-processed-gene-141.9-mRNA-1:cds	LTR	1190	1200	cis-acting element involved in low-temperature responsiveness
augustus_masked-VaccDscaff10-processed-gene-141.9-mRNA-1:cds	LTR	1612	1622	cis-acting element involved in low-temperature responsiveness
augustus_masked-VaccDscaff10-processed-gene-141.9-mRNA-1:cds	LTR	1622	1632	cis-acting element involved in low-temperature responsiveness
augustus_masked-VaccDscaff10-processed-gene-141.9-mRNA-1:cds	LTR	1719	1729	cis-acting element involved in low-temperature responsiveness
augustus_masked-VaccDscaff10-processed-gene-141.9-mRNA-1:cds	LTR	1749	1759	cis-acting element involved in low-temperature responsiveness
augustus_masked-VaccDscaff10-processed-gene-142.13-mRNA-1:cds	LTR	1220	1230	cis-acting element involved in low-temperature responsiveness
augustus_masked-VaccDscaff2-processed-gene-116.1-mRNA-1:cds	LTR	562	572	cis-acting element involved in low-temperature responsiveness
augustus_masked-VaccDscaff21-processed-gene-227.2-mRNA-1:cds	LTR	58	68	cis-acting element involved in low-temperature responsiveness
augustus_masked-VaccDscaff3-processed-gene-222.3-mRNA-1:cds	LTR	893	903	cis-acting element involved in low-temperature responsiveness
augustus_masked-VaccDscaff3-processed-gene-222.3-mRNA-1:cds	LTR	1299	1309	cis-acting element involved in low-temperature responsiveness
augustus_masked-VaccDscaff38-processed-gene-230.1-mRNA-1:cds	LTR	501	511	cis-acting element involved in low-temperature responsiveness
augustus_masked-VaccDscaff38-processed-gene-230.1-mRNA-1:cds	LTR	864	874	cis-acting element involved in low-temperature responsiveness
augustus_masked-VaccDscaff5-processed-gene-267.10-mRNA-1:cds	LTR	221	231	cis-acting element involved in low-temperature responsiveness
maker-VaccDscaff10-augustus-gene-140.32-mRNA-1:cds	LTR	490	500	cis-acting element involved in low-temperature responsiveness
maker-VaccDscaff10-augustus-gene-140.33-mRNA-1:cds	LTR	329	339	cis-acting element involved in low-temperature responsiveness
maker-VaccDscaff10-augustus-gene-140.33-mRNA-1:cds	LTR	1366	1376	cis-acting element involved in low-temperature responsiveness
maker-VaccDscaff10-snap-gene-141.38-mRNA-1:cds	LTR	1380	1390	cis-acting element involved in low-temperature responsiveness
maker-VaccDscaff10-snap-gene-141.38-mRNA-1:cds	LTR	1923	1933	cis-acting element involved in low-temperature responsiveness
maker-VaccDscaff10-snap-gene-143.31-mRNA-1:cds	LTR	1759	1769	cis-acting element involved in low-temperature responsiveness
maker-VaccDscaff2-augustus-gene-358.33-mRNA-1:cds	LTR	47	57	cis-acting element involved in low-temperature responsiveness
maker-VaccDscaff2-augustus-gene-358.33-mRNA-1:cds	LTR	1710	1720	cis-acting element involved in low-temperature responsiveness
maker-VaccDscaff2-snap-gene-377.61-mRNA-1:cds	LTR	1294	1304	cis-acting element involved in low-temperature responsiveness
maker-VaccDscaff2-snap-gene-377.61-mRNA-1:cds	LTR	1490	1500	cis-acting element involved in low-temperature responsiveness
maker-VaccDscaff2-snap-gene-377.63-mRNA-1:cds	LTR	625	635	cis-acting element involved in low-temperature responsiveness
maker-VaccDscaff2-snap-gene-377.63-mRNA-1:cds	LTR	1116	1126	cis-acting element involved in low-temperature responsiveness
maker-VaccDscaff2-snap-gene-377.63-mRNA-1:cds	LTR	1840	1850	cis-acting element involved in low-temperature responsiveness
maker-VaccDscaff2-snap-gene-407.48-mRNA-1:cds	LTR	1399	1409	cis-acting element involved in low-temperature responsiveness
maker-VaccDscaff2-snap-gene-409.59-mRNA-1:cds	LTR	1319	1329	cis-acting element involved in low-temperature responsiveness
maker-VaccDscaff2-snap-gene-409.59-mRNA-1:cds	LTR	1735	1745	cis-acting element involved in low-temperature responsiveness
maker-VaccDscaff21-augustus-gene-134.31-mRNA-1:cds	LTR	1540	1550	cis-acting element involved in low-temperature responsiveness
maker-VaccDscaff21-augustus-gene-135.30-mRNA-1:cds	LTR	628	638	cis-acting element involved in low-temperature responsiveness
maker-VaccDscaff21-snap-gene-134.37-mRNA-1:cds	LTR	1960	1970	cis-acting element involved in low-temperature responsiveness
maker-VaccDscaff23-augustus-gene-248.45-mRNA-1:cds	LTR	1104	1114	cis-acting element involved in low-temperature responsiveness
maker-VaccDscaff23-augustus-gene-248.46-mRNA-1:cds	LTR	1100	1110	cis-acting element involved in low-temperature responsiveness
maker-VaccDscaff23-augustus-gene-337.33-mRNA-1:cds	LTR	525	535	cis-acting element involved in low-temperature responsiveness
maker-VaccDscaff23-augustus-gene-337.33-mRNA-1:cds	LTR	1349	1359	cis-acting element involved in low-temperature responsiveness
maker-VaccDscaff23-augustus-gene-338.19-mRNA-1:cds	LTR	171	181	cis-acting element involved in low-temperature responsiveness
maker-VaccDscaff23-augustus-gene-338.19-mRNA-1:cds	LTR	607	617	cis-acting element involved in low-temperature responsiveness
maker-VaccDscaff23-augustus-gene-338.19-mRNA-1:cds	LTR	695	705	cis-acting element involved in low-temperature responsiveness
maker-VaccDscaff23-augustus-gene-338.19-mRNA-1:cds	LTR	1658	1668	cis-acting element involved in low-temperature responsiveness
maker-VaccDscaff23-augustus-gene-338.21-mRNA-1:cds	LTR	222	232	cis-acting element involved in low-temperature responsiveness
maker-VaccDscaff23-snap-gene-247.27-mRNA-1:cds	LTR	1156	1166	cis-acting element involved in low-temperature responsiveness
maker-VaccDscaff23-snap-gene-312.36-mRNA-1:cds	LTR	879	889	cis-acting element involved in low-temperature responsiveness
maker-VaccDscaff23-snap-gene-337.38-mRNA-1:cds	LTR	419	429	cis-acting element involved in low-temperature responsiveness
maker-VaccDscaff23-snap-gene-337.38-mRNA-1:cds	LTR	751	761	cis-acting element involved in low-temperature responsiveness
maker-VaccDscaff23-snap-gene-337.40-mRNA-1:cds	LTR	390	400	cis-acting element involved in low-temperature responsiveness
maker-VaccDscaff23-snap-gene-337.40-mRNA-1:cds	LTR	397	407	cis-acting element involved in low-temperature responsiveness
maker-VaccDscaff23-snap-gene-337.40-mRNA-1:cds	LTR	431	441	cis-acting element involved in low-temperature responsiveness
maker-VaccDscaff23-snap-gene-337.40-mRNA-1:cds	LTR	467	477	cis-acting element involved in low-temperature responsiveness
maker-VaccDscaff23-snap-gene-362.43-mRNA-1:cds	LTR	1650	1660	cis-acting element involved in low-temperature responsiveness
maker-VaccDscaff25-snap-gene-115.25-mRNA-1:cds	LTR	1286	1296	cis-acting element involved in low-temperature responsiveness
maker-VaccDscaff25-snap-gene-115.25-mRNA-1:cds	LTR	1561	1571	cis-acting element involved in low-temperature responsiveness
maker-VaccDscaff25-snap-gene-355.37-mRNA-1:cds	LTR	561	571	cis-acting element involved in low-temperature responsiveness
maker-VaccDscaff25-snap-gene-355.37-mRNA-1:cds	LTR	578	588	cis-acting element involved in low-temperature responsiveness
maker-VaccDscaff25-snap-gene-355.37-mRNA-1:cds	LTR	594	604	cis-acting element involved in low-temperature responsiveness
maker-VaccDscaff25-snap-gene-355.37-mRNA-1:cds	LTR	628	638	cis-acting element involved in low-temperature responsiveness
maker-VaccDscaff25-snap-gene-355.37-mRNA-1:cds	LTR	742	752	cis-acting element involved in low-temperature responsiveness
maker-VaccDscaff25-snap-gene-355.37-mRNA-1:cds	LTR	804	814	cis-acting element involved in low-temperature responsiveness
maker-VaccDscaff25-snap-gene-355.37-mRNA-1:cds	LTR	854	864	cis-acting element involved in low-temperature responsiveness
maker-VaccDscaff25-snap-gene-355.37-mRNA-1:cds	LTR	904	914	cis-acting element involved in low-temperature responsiveness
maker-VaccDscaff3-augustus-gene-216.26-mRNA-1:cds	LTR	871	881	cis-acting element involved in low-temperature responsiveness
maker-VaccDscaff3-augustus-gene-216.26-mRNA-1:cds	LTR	1825	1835	cis-acting element involved in low-temperature responsiveness
maker-VaccDscaff3-snap-gene-220.34-mRNA-1:cds	LTR	28	38	cis-acting element involved in low-temperature responsiveness
maker-VaccDscaff3-snap-gene-221.24-mRNA-1:cds	LTR	56	66	cis-acting element involved in low-temperature responsiveness
maker-VaccDscaff3-snap-gene-221.24-mRNA-1:cds	LTR	83	93	cis-acting element involved in low-temperature responsiveness
maker-VaccDscaff3-snap-gene-32.30-mRNA-1:cds	LTR	1238	1248	cis-acting element involved in low-temperature responsiveness
maker-VaccDscaff3-snap-gene-32.30-mRNA-1:cds	LTR	1433	1443	cis-acting element involved in low-temperature responsiveness
maker-VaccDscaff5-augustus-gene-296.23-mRNA-1:cds	LTR	1524	1534	cis-acting element involved in low-temperature responsiveness
maker-VaccDscaff5-augustus-gene-298.27-mRNA-1:cds	LTR	1465	1475	cis-acting element involved in low-temperature responsiveness
snap_masked-VaccDscaff3-processed-gene-220.20-mRNA-1:cds	LTR	1752	1762	cis-acting element involved in low-temperature responsiveness
augustus_masked-VaccDscaff1-processed-gene-272.1-mRNA-1:cds	LTR	40	50	cis-acting element involved in low-temperature responsiveness
augustus_masked-VaccDscaff1-processed-gene-272.1-mRNA-1:cds	LTR	1616	1626	cis-acting element involved in low-temperature responsiveness
augustus_masked-VaccDscaff1-processed-gene-287.8-mRNA-1:cds	LTR	761	771	cis-acting element involved in low-temperature responsiveness
augustus_masked-VaccDscaff19-processed-gene-3.12-mRNA-1:cds	LTR	1114	1124	cis-acting element involved in low-temperature responsiveness
augustus_masked-VaccDscaff19-processed-gene-3.12-mRNA-1:cds	LTR	1183	1193	cis-acting element involved in low-temperature responsiveness
augustus_masked-VaccDscaff22-processed-gene-49.4-mRNA-1:cds	LTR	725	735	cis-acting element involved in low-temperature responsiveness
augustus_masked-VaccDscaff22-processed-gene-49.5-mRNA-1:cds	LTR	296	306	cis-acting element involved in low-temperature responsiveness
augustus_masked-VaccDscaff22-processed-gene-49.5-mRNA-1:cds	LTR	1377	1387	cis-acting element involved in low-temperature responsiveness
augustus_masked-VaccDscaff22-processed-gene-49.5-mRNA-1:cds	LTR	1717	1727	cis-acting element involved in low-temperature responsiveness
augustus_masked-VaccDscaff22-processed-gene-49.9-mRNA-1:cds	LTR	959	969	cis-acting element involved in low-temperature responsiveness
augustus_masked-VaccDscaff22-processed-gene-8.5-mRNA-1:cds	LTR	908	918	cis-acting element involved in low-temperature responsiveness
augustus_masked-VaccDscaff33-processed-gene-145.6-mRNA-1:cds	LTR	1261	1271	cis-acting element involved in low-temperature responsiveness
augustus_masked-VaccDscaff5-processed-gene-252.3-mRNA-1:cds	LTR	1000	1010	cis-acting element involved in low-temperature responsiveness
augustus_masked-VaccDscaff5-processed-gene-252.3-mRNA-1:cds	LTR	1599	1609	cis-acting element involved in low-temperature responsiveness
maker-VaccDscaff1-augustus-gene-288.28-mRNA-1:cds	LTR	595	605	cis-acting element involved in low-temperature responsiveness
maker-VaccDscaff1-augustus-gene-289.32-mRNA-1:cds	LTR	823	833	cis-acting element involved in low-temperature responsiveness
maker-VaccDscaff1-augustus-gene-289.32-mRNA-1:cds	LTR	945	955	cis-acting element involved in low-temperature responsiveness
maker-VaccDscaff1-augustus-gene-289.32-mRNA-1:cds	LTR	998	1008	cis-acting element involved in low-temperature responsiveness
maker-VaccDscaff1-augustus-gene-289.33-mRNA-1:cds	LTR	445	455	cis-acting element involved in low-temperature responsiveness
maker-VaccDscaff1-augustus-gene-289.33-mRNA-1:cds	LTR	681	691	cis-acting element involved in low-temperature responsiveness
maker-VaccDscaff1-snap-gene-288.30-mRNA-1:cds	LTR	759	769	cis-acting element involved in low-temperature responsiveness
maker-VaccDscaff1-snap-gene-288.30-mRNA-1:cds	LTR	963	973	cis-acting element involved in low-temperature responsiveness
maker-VaccDscaff1-snap-gene-288.30-mRNA-1:cds	LTR	1040	1050	cis-acting element involved in low-temperature responsiveness
maker-VaccDscaff1-snap-gene-288.30-mRNA-1:cds	LTR	1052	1062	cis-acting element involved in low-temperature responsiveness
maker-VaccDscaff1-snap-gene-288.30-mRNA-1:cds	LTR	1532	1542	cis-acting element involved in low-temperature responsiveness
maker-VaccDscaff1-snap-gene-318.46-mRNA-1:cds	LTR	1465	1475	cis-acting element involved in low-temperature responsiveness
maker-VaccDscaff19-augustus-gene-46.57-mRNA-1:cds	LTR	38	48	cis-acting element involved in low-temperature responsiveness
maker-VaccDscaff19-augustus-gene-46.57-mRNA-1:cds	LTR	354	364	cis-acting element involved in low-temperature responsiveness
maker-VaccDscaff19-augustus-gene-72.26-mRNA-1:cds	LTR	842	852	cis-acting element involved in low-temperature responsiveness
maker-VaccDscaff19-augustus-gene-72.26-mRNA-1:cds	LTR	848	858	cis-acting element involved in low-temperature responsiveness
maker-VaccDscaff19-augustus-gene-72.26-mRNA-1:cds	LTR	1043	1053	cis-acting element involved in low-temperature responsiveness
maker-VaccDscaff19-augustus-gene-72.26-mRNA-1:cds	LTR	1064	1074	cis-acting element involved in low-temperature responsiveness
maker-VaccDscaff19-snap-gene-46.71-mRNA-1:cds	LTR	1861	1871	cis-acting element involved in low-temperature responsiveness
maker-VaccDscaff19-snap-gene-46.76-mRNA-1:cds	LTR	1765	1775	cis-acting element involved in low-temperature responsiveness
maker-VaccDscaff22-augustus-gene-49.39-mRNA-1:cds	LTR	1006	1016	cis-acting element involved in low-temperature responsiveness
maker-VaccDscaff22-snap-gene-288.34-mRNA-1:cds	LTR	969	979	cis-acting element involved in low-temperature responsiveness
maker-VaccDscaff22-snap-gene-288.34-mRNA-1:cds	LTR	1783	1793	cis-acting element involved in low-temperature responsiveness
maker-VaccDscaff22-snap-gene-288.34-mRNA-1:cds	LTR	1792	1802	cis-acting element involved in low-temperature responsiveness
maker-VaccDscaff22-snap-gene-288.34-mRNA-1:cds	LTR	1991	2001	cis-acting element involved in low-temperature responsiveness
maker-VaccDscaff33-augustus-gene-201.41-mRNA-1:cds	LTR	1279	1289	cis-acting element involved in low-temperature responsiveness
maker-VaccDscaff33-augustus-gene-202.31-mRNA-1:cds	LTR	1144	1154	cis-acting element involved in low-temperature responsiveness
maker-VaccDscaff33-augustus-gene-202.31-mRNA-1:cds	LTR	1616	1626	cis-acting element involved in low-temperature responsiveness
maker-VaccDscaff33-snap-gene-278.48-mRNA-1:cds	LTR	1043	1053	cis-acting element involved in low-temperature responsiveness
maker-VaccDscaff33-snap-gene-278.48-mRNA-1:cds	LTR	1465	1475	cis-acting element involved in low-temperature responsiveness
maker-VaccDscaff33-snap-gene-278.48-mRNA-1:cds	LTR	1474	1484	cis-acting element involved in low-temperature responsiveness
maker-VaccDscaff5-augustus-gene-268.34-mRNA-1:cds	LTR	180	190	cis-acting element involved in low-temperature responsiveness
maker-VaccDscaff5-snap-gene-268.38-mRNA-1:cds	LTR	700	710	cis-acting element involved in low-temperature responsiveness
maker-VaccDscaff5-snap-gene-268.38-mRNA-1:cds	LTR	1107	1117	cis-acting element involved in low-temperature responsiveness
snap_masked-VaccDscaff1-processed-gene-288.24-mRNA-1:cds	LTR	178	188	cis-acting element involved in low-temperature responsiveness
snap_masked-VaccDscaff22-processed-gene-49.31-mRNA-1:cds	LTR	245	255	cis-acting element involved in low-temperature responsiveness
snap_masked-VaccDscaff22-processed-gene-49.31-mRNA-1:cds	LTR	1724	1734	cis-acting element involved in low-temperature responsiveness
augustus_masked-VaccDscaff12-processed-gene-270.8-mRNA-1:cds	TCA-element	99	109	cis-acting element involved in salicylic acid responsiveness
augustus_masked-VaccDscaff12-processed-gene-270.8-mRNA-1:cds	TCA-element	622	632	cis-acting element involved in salicylic acid responsiveness
augustus_masked-VaccDscaff12-processed-gene-300.7-mRNA-1:cds	TCA-element	966	976	cis-acting element involved in salicylic acid responsiveness
augustus_masked-VaccDscaff12-processed-gene-301.1-mRNA-1:cds	TCA-element	282	292	cis-acting element involved in salicylic acid responsiveness
augustus_masked-VaccDscaff12-processed-gene-301.1-mRNA-1:cds	TCA-element	1390	1400	cis-acting element involved in salicylic acid responsiveness
augustus_masked-VaccDscaff12-processed-gene-301.2-mRNA-1:cds	TCA-element	851	861	cis-acting element involved in salicylic acid responsiveness
augustus_masked-VaccDscaff12-processed-gene-34.3-mRNA-1:cds	TCA-element	315	325	cis-acting element involved in salicylic acid responsiveness
augustus_masked-VaccDscaff30-processed-gene-79.2-mRNA-1:cds	TCA-element	1905	1915	cis-acting element involved in salicylic acid responsiveness
augustus_masked-VaccDscaff31-processed-gene-268.6-mRNA-1:cds	TCA-element	490	500	cis-acting element involved in salicylic acid responsiveness
augustus_masked-VaccDscaff46-processed-gene-76.4-mRNA-1:cds	TCA-element	827	837	cis-acting element involved in salicylic acid responsiveness
augustus_masked-VaccDscaff9-processed-gene-81.0-mRNA-1:cds	TCA-element	822	832	cis-acting element involved in salicylic acid responsiveness
augustus_masked-VaccDscaff9-processed-gene-81.2-mRNA-1:cds	TCA-element	221	231	cis-acting element involved in salicylic acid responsiveness
augustus_masked-VaccDscaff9-processed-gene-82.5-mRNA-1:cds	TCA-element	436	446	cis-acting element involved in salicylic acid responsiveness
augustus_masked-VaccDscaff9-processed-gene-82.6-mRNA-1:cds	TCA-element	1616	1626	cis-acting element involved in salicylic acid responsiveness
maker-VaccDscaff12-augustus-gene-236.7-mRNA-1:cds	TCA-element	620	630	cis-acting element involved in salicylic acid responsiveness
maker-VaccDscaff12-augustus-gene-74.34-mRNA-1:cds	TCA-element	1904	1914	cis-acting element involved in salicylic acid responsiveness
maker-VaccDscaff12-snap-gene-73.49-mRNA-1:cds	TCA-element	469	479	cis-acting element involved in salicylic acid responsiveness
maker-VaccDscaff12-snap-gene-99.25-mRNA-1:cds	TCA-element	1167	1177	cis-acting element involved in salicylic acid responsiveness
maker-VaccDscaff14-augustus-gene-180.25-mRNA-1:cds	TCA-element	1511	1521	cis-acting element involved in salicylic acid responsiveness
maker-VaccDscaff14-augustus-gene-326.40-mRNA-1:cds	TCA-element	1871	1881	cis-acting element involved in salicylic acid responsiveness
maker-VaccDscaff14-augustus-gene-326.40-mRNA-1:cds	TCA-element	1947	1957	cis-acting element involved in salicylic acid responsiveness
maker-VaccDscaff14-snap-gene-175.36-mRNA-1:cds	TCA-element	170	180	cis-acting element involved in salicylic acid responsiveness
maker-VaccDscaff14-snap-gene-176.29-mRNA-1:cds	TCA-element	248	258	cis-acting element involved in salicylic acid responsiveness
maker-VaccDscaff14-snap-gene-176.29-mRNA-1:cds	TCA-element	1539	1549	cis-acting element involved in salicylic acid responsiveness
maker-VaccDscaff14-snap-gene-176.30-mRNA-1:cds	TCA-element	1743	1753	cis-acting element involved in salicylic acid responsiveness
maker-VaccDscaff14-snap-gene-177.27-mRNA-1:cds	TCA-element	1165	1175	cis-acting element involved in salicylic acid responsiveness
maker-VaccDscaff14-snap-gene-177.27-mRNA-1:cds	TCA-element	1538	1548	cis-acting element involved in salicylic acid responsiveness
maker-VaccDscaff14-snap-gene-307.43-mRNA-1:cds	TCA-element	171	181	cis-acting element involved in salicylic acid responsiveness
maker-VaccDscaff14-snap-gene-307.43-mRNA-1:cds	TCA-element	324	334	cis-acting element involved in salicylic acid responsiveness
maker-VaccDscaff14-snap-gene-307.43-mRNA-1:cds	TCA-element	1603	1613	cis-acting element involved in salicylic acid responsiveness
maker-VaccDscaff14-snap-gene-307.43-mRNA-1:cds	TCA-element	1761	1771	cis-acting element involved in salicylic acid responsiveness
maker-VaccDscaff14-snap-gene-326.48-mRNA-1:cds	TCA-element	1218	1228	cis-acting element involved in salicylic acid responsiveness
maker-VaccDscaff14-snap-gene-356.72-mRNA-1:cds	TCA-element	658	668	cis-acting element involved in salicylic acid responsiveness
maker-VaccDscaff20-augustus-gene-46.49-mRNA-1:cds	TCA-element	829	839	cis-acting element involved in salicylic acid responsiveness
maker-VaccDscaff20-augustus-gene-46.55-mRNA-1:cds	TCA-element	1490	1500	cis-acting element involved in salicylic acid responsiveness
maker-VaccDscaff20-augustus-gene-77.29-mRNA-1:cds	TCA-element	725	735	cis-acting element involved in salicylic acid responsiveness
maker-VaccDscaff20-augustus-gene-77.29-mRNA-1:cds	TCA-element	1866	1876	cis-acting element involved in salicylic acid responsiveness
maker-VaccDscaff20-snap-gene-46.63-mRNA-1:cds	TCA-element	236	246	cis-acting element involved in salicylic acid responsiveness
maker-VaccDscaff20-snap-gene-46.63-mRNA-1:cds	TCA-element	347	357	cis-acting element involved in salicylic acid responsiveness
maker-VaccDscaff20-snap-gene-78.25-mRNA-1:cds	TCA-element	1072	1082	cis-acting element involved in salicylic acid responsiveness
maker-VaccDscaff20-snap-gene-78.25-mRNA-1:cds	TCA-element	1096	1106	cis-acting element involved in salicylic acid responsiveness
maker-VaccDscaff20-snap-gene-78.25-mRNA-1:cds	TCA-element	1892	1902	cis-acting element involved in salicylic acid responsiveness
maker-VaccDscaff46-snap-gene-142.36-mRNA-1:cds	TCA-element	491	501	cis-acting element involved in salicylic acid responsiveness
maker-VaccDscaff9-snap-gene-82.35-mRNA-1:cds	TCA-element	1975	1985	cis-acting element involved in salicylic acid responsiveness
snap_masked-VaccDscaff14-processed-gene-356.18-mRNA-1:cds	TCA-element	244	254	cis-acting element involved in salicylic acid responsiveness
snap_masked-VaccDscaff20-processed-gene-181.13-mRNA-1:cds	TCA-element	1709	1719	cis-acting element involved in salicylic acid responsiveness
snap_masked-VaccDscaff9-processed-gene-82.21-mRNA-1:cds	TCA-element	222	232	cis-acting element involved in salicylic acid responsiveness
augustus_masked-VaccDscaff8-processed-gene-156.5-mRNA-1:cds	TCA-element	523	533	cis-acting element involved in salicylic acid responsiveness
augustus_masked-VaccDscaff8-processed-gene-156.5-mRNA-1:cds	TCA-element	1768	1778	cis-acting element involved in salicylic acid responsiveness
maker-VaccDscaff48-augustus-gene-74.55-mRNA-1:cds	TCA-element	645	655	cis-acting element involved in salicylic acid responsiveness
maker-VaccDscaff48-snap-gene-74.75-mRNA-1:cds	TCA-element	1119	1129	cis-acting element involved in salicylic acid responsiveness
maker-VaccDscaff48-snap-gene-74.78-mRNA-1:cds	TCA-element	1114	1124	cis-acting element involved in salicylic acid responsiveness
maker-VaccDscaff8-augustus-gene-157.22-mRNA-1:cds	TCA-element	264	274	cis-acting element involved in salicylic acid responsiveness
snap_masked-VaccDscaff48-processed-gene-43.33-mRNA-1:cds	TCA-element	190	200	cis-acting element involved in salicylic acid responsiveness
augustus_masked-VaccDscaff36-processed-gene-225.11-mRNA-1:cds	TCA-element	511	521	cis-acting element involved in salicylic acid responsiveness
augustus_masked-VaccDscaff36-processed-gene-225.9-mRNA-1:cds	TCA-element	973	983	cis-acting element involved in salicylic acid responsiveness
augustus_masked-VaccDscaff36-processed-gene-226.0-mRNA-1:cds	TCA-element	514	524	cis-acting element involved in salicylic acid responsiveness
augustus_masked-VaccDscaff4-processed-gene-123.6-mRNA-1:cds	TCA-element	515	525	cis-acting element involved in salicylic acid responsiveness
augustus_masked-VaccDscaff4-processed-gene-124.9-mRNA-1:cds	TCA-element	1616	1626	cis-acting element involved in salicylic acid responsiveness
augustus_masked-VaccDscaff7-processed-gene-221.5-mRNA-1:cds	TCA-element	1436	1446	cis-acting element involved in salicylic acid responsiveness
augustus_masked-VaccDscaff7-processed-gene-221.5-mRNA-1:cds	TCA-element	1772	1782	cis-acting element involved in salicylic acid responsiveness
maker-VaccDscaff16-snap-gene-325.47-mRNA-1:cds	TCA-element	112	122	cis-acting element involved in salicylic acid responsiveness
maker-VaccDscaff16-snap-gene-325.47-mRNA-1:cds	TCA-element	1839	1849	cis-acting element involved in salicylic acid responsiveness
maker-VaccDscaff18-snap-gene-76.33-mRNA-1:cds	TCA-element	793	803	cis-acting element involved in salicylic acid responsiveness
maker-VaccDscaff3-snap-gene-220.32-mRNA-1:cds	TCA-element	1165	1175	cis-acting element involved in salicylic acid responsiveness
maker-VaccDscaff3-snap-gene-220.32-mRNA-1:cds	TCA-element	1538	1548	cis-acting element involved in salicylic acid responsiveness
maker-VaccDscaff3-snap-gene-221.23-mRNA-1:cds	TCA-element	692	702	cis-acting element involved in salicylic acid responsiveness
maker-VaccDscaff7-snap-gene-85.49-mRNA-1:cds	TCA-element	247	257	cis-acting element involved in salicylic acid responsiveness
snap_masked-VaccDscaff36-processed-gene-225.28-mRNA-1:cds	TCA-element	171	181	cis-acting element involved in salicylic acid responsiveness
augustus_masked-VaccDscaff29-processed-gene-317.6-mRNA-1:cds	TCA-element	232	242	cis-acting element involved in salicylic acid responsiveness
augustus_masked-VaccDscaff29-processed-gene-317.6-mRNA-1:cds	TCA-element	1413	1423	cis-acting element involved in salicylic acid responsiveness
augustus_masked-VaccDscaff29-processed-gene-317.6-mRNA-1:cds	TCA-element	1706	1716	cis-acting element involved in salicylic acid responsiveness
augustus_masked-VaccDscaff29-processed-gene-317.6-mRNA-1:cds	TCA-element	1974	1984	cis-acting element involved in salicylic acid responsiveness
augustus_masked-VaccDscaff32-processed-gene-12.9-mRNA-1:cds	TCA-element	1905	1915	cis-acting element involved in salicylic acid responsiveness
augustus_masked-VaccDscaff32-processed-gene-62.0-mRNA-1:cds	TCA-element	1905	1915	cis-acting element involved in salicylic acid responsiveness
augustus_masked-VaccDscaff4-processed-gene-122.13-mRNA-1:cds	TCA-element	1115	1125	cis-acting element involved in salicylic acid responsiveness
augustus_masked-VaccDscaff4-processed-gene-125.3-mRNA-1:cds	TCA-element	217	227	cis-acting element involved in salicylic acid responsiveness
maker-VaccDscaff26-augustus-gene-138.29-mRNA-1:cds	TCA-element	97	107	cis-acting element involved in salicylic acid responsiveness
maker-VaccDscaff29-augustus-gene-198.28-mRNA-1:cds	TCA-element	464	474	cis-acting element involved in salicylic acid responsiveness
maker-VaccDscaff29-augustus-gene-50.42-mRNA-1:cds	TCA-element	844	854	cis-acting element involved in salicylic acid responsiveness
maker-VaccDscaff29-augustus-gene-50.42-mRNA-1:cds	TCA-element	1199	1209	cis-acting element involved in salicylic acid responsiveness
maker-VaccDscaff34-augustus-gene-294.28-mRNA-1:cds	TCA-element	156	166	cis-acting element involved in salicylic acid responsiveness
maker-VaccDscaff42-snap-gene-47.34-mRNA-1:cds	TCA-element	74	84	cis-acting element involved in salicylic acid responsiveness
maker-VaccDscaff42-snap-gene-47.34-mRNA-1:cds	TCA-element	779	789	cis-acting element involved in salicylic acid responsiveness
snap_masked-VaccDscaff4-processed-gene-123.16-mRNA-1:cds	TCA-element	318	328	cis-acting element involved in salicylic acid responsiveness
augustus_masked-VaccDscaff26-processed-gene-330.7-mRNA-1:cds	TCA-element	361	371	cis-acting element involved in salicylic acid responsiveness
augustus_masked-VaccDscaff26-processed-gene-330.7-mRNA-1:cds	TCA-element	583	593	cis-acting element involved in salicylic acid responsiveness
augustus_masked-VaccDscaff26-processed-gene-330.7-mRNA-1:cds	TCA-element	1974	1984	cis-acting element involved in salicylic acid responsiveness
augustus_masked-VaccDscaff28-processed-gene-309.11-mRNA-1:cds	TCA-element	770	780	cis-acting element involved in salicylic acid responsiveness
augustus_masked-VaccDscaff37-processed-gene-52.1-mRNA-1:cds	TCA-element	129	139	cis-acting element involved in salicylic acid responsiveness
augustus_masked-VaccDscaff39-processed-gene-260.6-mRNA-1:cds	TCA-element	688	698	cis-acting element involved in salicylic acid responsiveness
augustus_masked-VaccDscaff39-processed-gene-260.6-mRNA-1:cds	TCA-element	1552	1562	cis-acting element involved in salicylic acid responsiveness
augustus_masked-VaccDscaff40-processed-gene-195.0-mRNA-1:cds	TCA-element	972	982	cis-acting element involved in salicylic acid responsiveness
augustus_masked-VaccDscaff40-processed-gene-195.2-mRNA-1:cds	TCA-element	1435	1445	cis-acting element involved in salicylic acid responsiveness
augustus_masked-VaccDscaff40-processed-gene-5.1-mRNA-1:cds	TCA-element	1762	1772	cis-acting element involved in salicylic acid responsiveness
augustus_masked-VaccDscaff43-processed-gene-100.2-mRNA-1:cds	TCA-element	418	428	cis-acting element involved in salicylic acid responsiveness
augustus_masked-VaccDscaff6-processed-gene-131.0-mRNA-1:cds	TCA-element	1331	1341	cis-acting element involved in salicylic acid responsiveness
augustus_masked-VaccDscaff8-processed-gene-177.1-mRNA-1:cds	TCA-element	973	983	cis-acting element involved in salicylic acid responsiveness
maker-VaccDscaff15-snap-gene-327.46-mRNA-1:cds	TCA-element	1001	1011	cis-acting element involved in salicylic acid responsiveness
maker-VaccDscaff26-snap-gene-206.34-mRNA-1:cds	TCA-element	386	396	cis-acting element involved in salicylic acid responsiveness
maker-VaccDscaff28-augustus-gene-280.38-mRNA-1:cds	TCA-element	105	115	cis-acting element involved in salicylic acid responsiveness
maker-VaccDscaff28-snap-gene-280.45-mRNA-1:cds	TCA-element	1256	1266	cis-acting element involved in salicylic acid responsiveness
maker-VaccDscaff28-snap-gene-280.49-mRNA-1:cds	TCA-element	708	718	cis-acting element involved in salicylic acid responsiveness
maker-VaccDscaff28-snap-gene-281.34-mRNA-1:cds	TCA-element	662	672	cis-acting element involved in salicylic acid responsiveness
maker-VaccDscaff28-snap-gene-309.79-mRNA-1:cds	TCA-element	1114	1124	cis-acting element involved in salicylic acid responsiveness
maker-VaccDscaff37-augustus-gene-300.29-mRNA-1:cds	TCA-element	1543	1553	cis-acting element involved in salicylic acid responsiveness
maker-VaccDscaff37-snap-gene-61.23-mRNA-1:cds	TCA-element	1015	1025	cis-acting element involved in salicylic acid responsiveness
maker-VaccDscaff39-augustus-gene-2.34-mRNA-1:cds	TCA-element	1686	1696	cis-acting element involved in salicylic acid responsiveness
maker-VaccDscaff40-augustus-gene-4.27-mRNA-1:cds	TCA-element	1079	1089	cis-acting element involved in salicylic acid responsiveness
maker-VaccDscaff40-augustus-gene-4.27-mRNA-1:cds	TCA-element	1361	1371	cis-acting element involved in salicylic acid responsiveness
maker-VaccDscaff40-augustus-gene-5.27-mRNA-1:cds	TCA-element	1964	1974	cis-acting element involved in salicylic acid responsiveness
maker-VaccDscaff40-snap-gene-195.20-mRNA-1:cds	TCA-element	280	290	cis-acting element involved in salicylic acid responsiveness
maker-VaccDscaff40-snap-gene-29.32-mRNA-1:cds	TCA-element	1592	1602	cis-acting element involved in salicylic acid responsiveness
maker-VaccDscaff41-augustus-gene-183.25-mRNA-1:cds	TCA-element	728	738	cis-acting element involved in salicylic acid responsiveness
maker-VaccDscaff41-snap-gene-183.33-mRNA-1:cds	TCA-element	1433	1443	cis-acting element involved in salicylic acid responsiveness
maker-VaccDscaff41-snap-gene-68.14-mRNA-1:cds	TCA-element	186	196	cis-acting element involved in salicylic acid responsiveness
maker-VaccDscaff6-augustus-gene-420.31-mRNA-1:cds	TCA-element	1545	1555	cis-acting element involved in salicylic acid responsiveness
augustus_masked-VaccDscaff10-processed-gene-142.13-mRNA-1:cds	TCA-element	815	825	cis-acting element involved in salicylic acid responsiveness
augustus_masked-VaccDscaff10-processed-gene-159.9-mRNA-1:cds	TCA-element	1002	1012	cis-acting element involved in salicylic acid responsiveness
augustus_masked-VaccDscaff2-processed-gene-116.1-mRNA-1:cds	TCA-element	74	84	cis-acting element involved in salicylic acid responsiveness
augustus_masked-VaccDscaff21-processed-gene-337.9-mRNA-1:cds	TCA-element	1415	1425	cis-acting element involved in salicylic acid responsiveness
augustus_masked-VaccDscaff21-processed-gene-337.9-mRNA-1:cds	TCA-element	1465	1475	cis-acting element involved in salicylic acid responsiveness
augustus_masked-VaccDscaff21-processed-gene-337.9-mRNA-1:cds	TCA-element	1709	1719	cis-acting element involved in salicylic acid responsiveness
augustus_masked-VaccDscaff21-processed-gene-337.9-mRNA-1:cds	TCA-element	1974	1984	cis-acting element involved in salicylic acid responsiveness
augustus_masked-VaccDscaff23-processed-gene-338.3-mRNA-1:cds	TCA-element	1762	1772	cis-acting element involved in salicylic acid responsiveness
augustus_masked-VaccDscaff23-processed-gene-90.3-mRNA-1:cds	TCA-element	1512	1522	cis-acting element involved in salicylic acid responsiveness
augustus_masked-VaccDscaff23-processed-gene-90.4-mRNA-1:cds	TCA-element	730	740	cis-acting element involved in salicylic acid responsiveness
augustus_masked-VaccDscaff3-processed-gene-222.3-mRNA-1:cds	TCA-element	221	231	cis-acting element involved in salicylic acid responsiveness
augustus_masked-VaccDscaff5-processed-gene-252.2-mRNA-1:cds	TCA-element	79	89	cis-acting element involved in salicylic acid responsiveness
augustus_masked-VaccDscaff5-processed-gene-252.2-mRNA-1:cds	TCA-element	140	150	cis-acting element involved in salicylic acid responsiveness
augustus_masked-VaccDscaff5-processed-gene-252.2-mRNA-1:cds	TCA-element	401	411	cis-acting element involved in salicylic acid responsiveness
augustus_masked-VaccDscaff5-processed-gene-267.10-mRNA-1:cds	TCA-element	902	912	cis-acting element involved in salicylic acid responsiveness
maker-VaccDscaff10-augustus-gene-113.26-mRNA-1:cds	TCA-element	435	445	cis-acting element involved in salicylic acid responsiveness
maker-VaccDscaff10-augustus-gene-140.32-mRNA-1:cds	TCA-element	464	474	cis-acting element involved in salicylic acid responsiveness
maker-VaccDscaff10-snap-gene-140.40-mRNA-1:cds	TCA-element	1352	1362	cis-acting element involved in salicylic acid responsiveness
maker-VaccDscaff10-snap-gene-140.40-mRNA-1:cds	TCA-element	1362	1372	cis-acting element involved in salicylic acid responsiveness
maker-VaccDscaff10-snap-gene-141.38-mRNA-1:cds	TCA-element	1004	1014	cis-acting element involved in salicylic acid responsiveness
maker-VaccDscaff10-snap-gene-141.38-mRNA-1:cds	TCA-element	1631	1641	cis-acting element involved in salicylic acid responsiveness
maker-VaccDscaff10-snap-gene-141.38-mRNA-1:cds	TCA-element	1871	1881	cis-acting element involved in salicylic acid responsiveness
maker-VaccDscaff10-snap-gene-142.39-mRNA-1:cds	TCA-element	520	530	cis-acting element involved in salicylic acid responsiveness
maker-VaccDscaff10-snap-gene-142.39-mRNA-1:cds	TCA-element	1152	1162	cis-acting element involved in salicylic acid responsiveness
maker-VaccDscaff10-snap-gene-142.39-mRNA-1:cds	TCA-element	1349	1359	cis-acting element involved in salicylic acid responsiveness
maker-VaccDscaff10-snap-gene-142.39-mRNA-1:cds	TCA-element	1601	1611	cis-acting element involved in salicylic acid responsiveness
maker-VaccDscaff10-snap-gene-142.39-mRNA-1:cds	TCA-element	1798	1808	cis-acting element involved in salicylic acid responsiveness
maker-VaccDscaff2-augustus-gene-358.33-mRNA-1:cds	TCA-element	1123	1133	cis-acting element involved in salicylic acid responsiveness
maker-VaccDscaff2-augustus-gene-358.33-mRNA-1:cds	TCA-element	1597	1607	cis-acting element involved in salicylic acid responsiveness
maker-VaccDscaff2-augustus-gene-358.33-mRNA-1:cds	TCA-element	1755	1765	cis-acting element involved in salicylic acid responsiveness
maker-VaccDscaff2-snap-gene-377.61-mRNA-1:cds	TCA-element	1883	1893	cis-acting element involved in salicylic acid responsiveness
maker-VaccDscaff2-snap-gene-377.61-mRNA-1:cds	TCA-element	1959	1969	cis-acting element involved in salicylic acid responsiveness
maker-VaccDscaff2-snap-gene-377.63-mRNA-1:cds	TCA-element	1242	1252	cis-acting element involved in salicylic acid responsiveness
maker-VaccDscaff2-snap-gene-409.62-mRNA-1:cds	TCA-element	1012	1022	cis-acting element involved in salicylic acid responsiveness
maker-VaccDscaff21-snap-gene-134.37-mRNA-1:cds	TCA-element	387	397	cis-acting element involved in salicylic acid responsiveness
maker-VaccDscaff21-snap-gene-134.37-mRNA-1:cds	TCA-element	1432	1442	cis-acting element involved in salicylic acid responsiveness
maker-VaccDscaff23-augustus-gene-337.33-mRNA-1:cds	TCA-element	1911	1921	cis-acting element involved in salicylic acid responsiveness
maker-VaccDscaff23-snap-gene-338.28-mRNA-1:cds	TCA-element	1442	1452	cis-acting element involved in salicylic acid responsiveness
maker-VaccDscaff23-snap-gene-338.28-mRNA-1:cds	TCA-element	1724	1734	cis-acting element involved in salicylic acid responsiveness
maker-VaccDscaff23-snap-gene-362.43-mRNA-1:cds	TCA-element	311	321	cis-acting element involved in salicylic acid responsiveness
maker-VaccDscaff3-augustus-gene-216.26-mRNA-1:cds	TCA-element	27	37	cis-acting element involved in salicylic acid responsiveness
maker-VaccDscaff3-augustus-gene-32.25-mRNA-1:cds	TCA-element	606	616	cis-acting element involved in salicylic acid responsiveness
maker-VaccDscaff3-augustus-gene-48.28-mRNA-1:cds	TCA-element	1938	1948	cis-acting element involved in salicylic acid responsiveness
maker-VaccDscaff3-snap-gene-220.36-mRNA-1:cds	TCA-element	1743	1753	cis-acting element involved in salicylic acid responsiveness
maker-VaccDscaff3-snap-gene-32.30-mRNA-1:cds	TCA-element	1890	1900	cis-acting element involved in salicylic acid responsiveness
maker-VaccDscaff3-snap-gene-32.30-mRNA-1:cds	TCA-element	1966	1976	cis-acting element involved in salicylic acid responsiveness
maker-VaccDscaff5-snap-gene-252.25-mRNA-1:cds	TCA-element	700	710	cis-acting element involved in salicylic acid responsiveness
maker-VaccDscaff5-snap-gene-252.25-mRNA-1:cds	TCA-element	1074	1084	cis-acting element involved in salicylic acid responsiveness
maker-VaccDscaff5-snap-gene-252.25-mRNA-1:cds	TCA-element	1134	1144	cis-acting element involved in salicylic acid responsiveness
maker-VaccDscaff5-snap-gene-252.25-mRNA-1:cds	TCA-element	1687	1697	cis-acting element involved in salicylic acid responsiveness
snap_masked-VaccDscaff2-processed-gene-377.15-mRNA-1:cds	TCA-element	155	165	cis-acting element involved in salicylic acid responsiveness
snap_masked-VaccDscaff2-processed-gene-377.22-mRNA-1:cds	TCA-element	1891	1901	cis-acting element involved in salicylic acid responsiveness
snap_masked-VaccDscaff2-processed-gene-377.23-mRNA-1:cds	TCA-element	155	165	cis-acting element involved in salicylic acid responsiveness
augustus_masked-VaccDscaff1-processed-gene-272.1-mRNA-1:cds	TCA-element	949	959	cis-acting element involved in salicylic acid responsiveness
augustus_masked-VaccDscaff1-processed-gene-288.10-mRNA-1:cds	TCA-element	953	963	cis-acting element involved in salicylic acid responsiveness
augustus_masked-VaccDscaff1-processed-gene-288.10-mRNA-1:cds	TCA-element	1585	1595	cis-acting element involved in salicylic acid responsiveness
augustus_masked-VaccDscaff1-processed-gene-288.10-mRNA-1:cds	TCA-element	1782	1792	cis-acting element involved in salicylic acid responsiveness
augustus_masked-VaccDscaff1-processed-gene-459.9-mRNA-1:cds	TCA-element	862	872	cis-acting element involved in salicylic acid responsiveness
augustus_masked-VaccDscaff22-processed-gene-189.5-mRNA-1:cds	TCA-element	961	971	cis-acting element involved in salicylic acid responsiveness
augustus_masked-VaccDscaff22-processed-gene-49.1-mRNA-1:cds	TCA-element	1144	1154	cis-acting element involved in salicylic acid responsiveness
augustus_masked-VaccDscaff22-processed-gene-49.4-mRNA-1:cds	TCA-element	1241	1251	cis-acting element involved in salicylic acid responsiveness
augustus_masked-VaccDscaff22-processed-gene-49.6-mRNA-1:cds	TCA-element	795	805	cis-acting element involved in salicylic acid responsiveness
augustus_masked-VaccDscaff22-processed-gene-49.6-mRNA-1:cds	TCA-element	1253	1263	cis-acting element involved in salicylic acid responsiveness
augustus_masked-VaccDscaff22-processed-gene-92.2-mRNA-1:cds	TCA-element	1606	1616	cis-acting element involved in salicylic acid responsiveness
augustus_masked-VaccDscaff33-processed-gene-145.6-mRNA-1:cds	TCA-element	1461	1471	cis-acting element involved in salicylic acid responsiveness
augustus_masked-VaccDscaff33-processed-gene-37.4-mRNA-1:cds	TCA-element	1388	1398	cis-acting element involved in salicylic acid responsiveness
augustus_masked-VaccDscaff33-processed-gene-37.4-mRNA-1:cds	TCA-element	1706	1716	cis-acting element involved in salicylic acid responsiveness
augustus_masked-VaccDscaff33-processed-gene-37.4-mRNA-1:cds	TCA-element	1974	1984	cis-acting element involved in salicylic acid responsiveness
augustus_masked-VaccDscaff5-processed-gene-252.3-mRNA-1:cds	TCA-element	311	321	cis-acting element involved in salicylic acid responsiveness
augustus_masked-VaccDscaff5-processed-gene-267.14-mRNA-1:cds	TCA-element	979	989	cis-acting element involved in salicylic acid responsiveness
augustus_masked-VaccDscaff5-processed-gene-267.14-mRNA-1:cds	TCA-element	1611	1621	cis-acting element involved in salicylic acid responsiveness
augustus_masked-VaccDscaff5-processed-gene-267.14-mRNA-1:cds	TCA-element	1808	1818	cis-acting element involved in salicylic acid responsiveness
maker-VaccDscaff1-augustus-gene-287.28-mRNA-1:cds	TCA-element	64	74	cis-acting element involved in salicylic acid responsiveness
maker-VaccDscaff1-augustus-gene-287.28-mRNA-1:cds	TCA-element	208	218	cis-acting element involved in salicylic acid responsiveness
maker-VaccDscaff1-augustus-gene-288.28-mRNA-1:cds	TCA-element	864	874	cis-acting element involved in salicylic acid responsiveness
maker-VaccDscaff1-augustus-gene-288.28-mRNA-1:cds	TCA-element	1797	1807	cis-acting element involved in salicylic acid responsiveness
maker-VaccDscaff1-augustus-gene-289.33-mRNA-1:cds	TCA-element	1187	1197	cis-acting element involved in salicylic acid responsiveness
maker-VaccDscaff1-augustus-gene-289.33-mRNA-1:cds	TCA-element	1808	1818	cis-acting element involved in salicylic acid responsiveness
maker-VaccDscaff1-augustus-gene-316.27-mRNA-1:cds	TCA-element	1524	1534	cis-acting element involved in salicylic acid responsiveness
maker-VaccDscaff1-snap-gene-290.27-mRNA-1:cds	TCA-element	776	786	cis-acting element involved in salicylic acid responsiveness
maker-VaccDscaff1-snap-gene-290.27-mRNA-1:cds	TCA-element	786	796	cis-acting element involved in salicylic acid responsiveness
maker-VaccDscaff19-snap-gene-15.46-mRNA-1:cds	TCA-element	1513	1523	cis-acting element involved in salicylic acid responsiveness
maker-VaccDscaff19-snap-gene-46.76-mRNA-1:cds	TCA-element	1541	1551	cis-acting element involved in salicylic acid responsiveness
maker-VaccDscaff19-snap-gene-72.37-mRNA-1:cds	TCA-element	724	734	cis-acting element involved in salicylic acid responsiveness
maker-VaccDscaff19-snap-gene-72.37-mRNA-1:cds	TCA-element	1870	1880	cis-acting element involved in salicylic acid responsiveness
maker-VaccDscaff19-snap-gene-73.35-mRNA-1:cds	TCA-element	1602	1612	cis-acting element involved in salicylic acid responsiveness
maker-VaccDscaff19-snap-gene-73.36-mRNA-1:cds	TCA-element	519	529	cis-acting element involved in salicylic acid responsiveness
maker-VaccDscaff19-snap-gene-73.36-mRNA-1:cds	TCA-element	1342	1352	cis-acting element involved in salicylic acid responsiveness
maker-VaccDscaff5-augustus-gene-295.31-mRNA-1:cds	TCA-element	47	57	cis-acting element involved in salicylic acid responsiveness
maker-VaccDscaff5-augustus-gene-295.31-mRNA-1:cds	TCA-element	1482	1492	cis-acting element involved in salicylic acid responsiveness
maker-VaccDscaff5-augustus-gene-297.44-mRNA-1:cds	TCA-element	24	34	cis-acting element involved in salicylic acid responsiveness
snap_masked-VaccDscaff5-processed-gene-267.30-mRNA-1:cds	TCA-element	1315	1325	cis-acting element involved in salicylic acid responsiveness
snap_masked-VaccDscaff5-processed-gene-267.30-mRNA-1:cds	TCA-element	1769	1779	cis-acting element involved in salicylic acid responsiveness
augustus_masked-VaccDscaff12-processed-gene-13.0-mRNA-1:cds	ABRE	213	223	cis-acting element involved in the abscisic acid responsiveness
augustus_masked-VaccDscaff12-processed-gene-13.0-mRNA-1:cds	ABRE	214	224	cis-acting element involved in the abscisic acid responsiveness
augustus_masked-VaccDscaff12-processed-gene-13.0-mRNA-1:cds	ABRE	1142	1152	cis-acting element involved in the abscisic acid responsiveness
augustus_masked-VaccDscaff12-processed-gene-13.0-mRNA-1:cds	ABRE	1753	1763	cis-acting element involved in the abscisic acid responsiveness
augustus_masked-VaccDscaff12-processed-gene-13.0-mRNA-1:cds	ABRE	1864	1874	cis-acting element involved in the abscisic acid responsiveness
augustus_masked-VaccDscaff12-processed-gene-13.0-mRNA-1:cds	ABRE	1866	1876	cis-acting element involved in the abscisic acid responsiveness
augustus_masked-VaccDscaff12-processed-gene-13.0-mRNA-1:cds	ABRE	1867	1877	cis-acting element involved in the abscisic acid responsiveness
augustus_masked-VaccDscaff12-processed-gene-270.8-mRNA-1:cds	ABRE	280	290	cis-acting element involved in the abscisic acid responsiveness
augustus_masked-VaccDscaff12-processed-gene-300.7-mRNA-1:cds	ABRE	230	240	cis-acting element involved in the abscisic acid responsiveness
augustus_masked-VaccDscaff12-processed-gene-300.7-mRNA-1:cds	ABRE	777	787	cis-acting element involved in the abscisic acid responsiveness
augustus_masked-VaccDscaff12-processed-gene-300.7-mRNA-1:cds	ABRE	829	839	cis-acting element involved in the abscisic acid responsiveness
augustus_masked-VaccDscaff12-processed-gene-300.7-mRNA-1:cds	ABRE	1149	1159	cis-acting element involved in the abscisic acid responsiveness
augustus_masked-VaccDscaff12-processed-gene-300.7-mRNA-1:cds	ABRE	1535	1545	cis-acting element involved in the abscisic acid responsiveness
augustus_masked-VaccDscaff12-processed-gene-300.7-mRNA-1:cds	ABRE	1896	1906	cis-acting element involved in the abscisic acid responsiveness
augustus_masked-VaccDscaff12-processed-gene-301.1-mRNA-1:cds	ABRE	1868	1878	cis-acting element involved in the abscisic acid responsiveness
augustus_masked-VaccDscaff12-processed-gene-301.2-mRNA-1:cds	ABRE	35	45	cis-acting element involved in the abscisic acid responsiveness
augustus_masked-VaccDscaff12-processed-gene-301.2-mRNA-1:cds	ABRE	1037	1047	cis-acting element involved in the abscisic acid responsiveness
augustus_masked-VaccDscaff12-processed-gene-34.3-mRNA-1:cds	ABRE	92	102	cis-acting element involved in the abscisic acid responsiveness
augustus_masked-VaccDscaff12-processed-gene-34.3-mRNA-1:cds	ABRE	94	104	cis-acting element involved in the abscisic acid responsiveness
augustus_masked-VaccDscaff12-processed-gene-34.3-mRNA-1:cds	ABRE	95	105	cis-acting element involved in the abscisic acid responsiveness
augustus_masked-VaccDscaff12-processed-gene-34.3-mRNA-1:cds	ABRE	239	249	cis-acting element involved in the abscisic acid responsiveness
augustus_masked-VaccDscaff12-processed-gene-34.3-mRNA-1:cds	ABRE	567	577	cis-acting element involved in the abscisic acid responsiveness
augustus_masked-VaccDscaff12-processed-gene-34.3-mRNA-1:cds	ABRE	1245	1255	cis-acting element involved in the abscisic acid responsiveness
augustus_masked-VaccDscaff12-processed-gene-34.3-mRNA-1:cds	ABRE	1362	1372	cis-acting element involved in the abscisic acid responsiveness
augustus_masked-VaccDscaff12-processed-gene-34.3-mRNA-1:cds	ABRE	1363	1373	cis-acting element involved in the abscisic acid responsiveness
augustus_masked-VaccDscaff12-processed-gene-34.3-mRNA-1:cds	ABRE	1408	1418	cis-acting element involved in the abscisic acid responsiveness
augustus_masked-VaccDscaff12-processed-gene-34.3-mRNA-1:cds	ABRE	1512	1522	cis-acting element involved in the abscisic acid responsiveness
augustus_masked-VaccDscaff12-processed-gene-34.3-mRNA-1:cds	ABRE	1861	1871	cis-acting element involved in the abscisic acid responsiveness
augustus_masked-VaccDscaff12-processed-gene-34.3-mRNA-1:cds	ABRE	1863	1873	cis-acting element involved in the abscisic acid responsiveness
augustus_masked-VaccDscaff12-processed-gene-34.3-mRNA-1:cds	ABRE	1864	1874	cis-acting element involved in the abscisic acid responsiveness
augustus_masked-VaccDscaff20-processed-gene-77.5-mRNA-1:cds	ABRE	1831	1841	cis-acting element involved in the abscisic acid responsiveness
augustus_masked-VaccDscaff30-processed-gene-175.4-mRNA-1:cds	ABRE	179	189	cis-acting element involved in the abscisic acid responsiveness
augustus_masked-VaccDscaff30-processed-gene-175.4-mRNA-1:cds	ABRE	219	229	cis-acting element involved in the abscisic acid responsiveness
augustus_masked-VaccDscaff30-processed-gene-175.4-mRNA-1:cds	ABRE	248	258	cis-acting element involved in the abscisic acid responsiveness
augustus_masked-VaccDscaff30-processed-gene-175.4-mRNA-1:cds	ABRE	630	640	cis-acting element involved in the abscisic acid responsiveness
augustus_masked-VaccDscaff30-processed-gene-79.2-mRNA-1:cds	ABRE	343	353	cis-acting element involved in the abscisic acid responsiveness
augustus_masked-VaccDscaff30-processed-gene-79.2-mRNA-1:cds	ABRE	344	354	cis-acting element involved in the abscisic acid responsiveness
augustus_masked-VaccDscaff31-processed-gene-127.7-mRNA-1:cds	ABRE	1068	1078	cis-acting element involved in the abscisic acid responsiveness
augustus_masked-VaccDscaff31-processed-gene-268.6-mRNA-1:cds	ABRE	110	120	cis-acting element involved in the abscisic acid responsiveness
augustus_masked-VaccDscaff31-processed-gene-268.6-mRNA-1:cds	ABRE	220	230	cis-acting element involved in the abscisic acid responsiveness
augustus_masked-VaccDscaff46-processed-gene-72.6-mRNA-1:cds	ABRE	119	129	cis-acting element involved in the abscisic acid responsiveness
augustus_masked-VaccDscaff46-processed-gene-72.6-mRNA-1:cds	ABRE	725	735	cis-acting element involved in the abscisic acid responsiveness
augustus_masked-VaccDscaff46-processed-gene-72.6-mRNA-1:cds	ABRE	727	737	cis-acting element involved in the abscisic acid responsiveness
augustus_masked-VaccDscaff46-processed-gene-72.6-mRNA-1:cds	ABRE	728	738	cis-acting element involved in the abscisic acid responsiveness
augustus_masked-VaccDscaff46-processed-gene-72.6-mRNA-1:cds	ABRE	1237	1247	cis-acting element involved in the abscisic acid responsiveness
augustus_masked-VaccDscaff46-processed-gene-72.6-mRNA-1:cds	ABRE	1543	1553	cis-acting element involved in the abscisic acid responsiveness
augustus_masked-VaccDscaff46-processed-gene-76.4-mRNA-1:cds	ABRE	157	167	cis-acting element involved in the abscisic acid responsiveness
augustus_masked-VaccDscaff46-processed-gene-76.4-mRNA-1:cds	ABRE	706	716	cis-acting element involved in the abscisic acid responsiveness
augustus_masked-VaccDscaff46-processed-gene-76.4-mRNA-1:cds	ABRE	1542	1552	cis-acting element involved in the abscisic acid responsiveness
augustus_masked-VaccDscaff9-processed-gene-80.14-mRNA-1:cds	ABRE	223	233	cis-acting element involved in the abscisic acid responsiveness
augustus_masked-VaccDscaff9-processed-gene-80.14-mRNA-1:cds	ABRE	1212	1222	cis-acting element involved in the abscisic acid responsiveness
augustus_masked-VaccDscaff9-processed-gene-80.14-mRNA-1:cds	ABRE	1214	1224	cis-acting element involved in the abscisic acid responsiveness
augustus_masked-VaccDscaff9-processed-gene-80.14-mRNA-1:cds	ABRE	1215	1225	cis-acting element involved in the abscisic acid responsiveness
augustus_masked-VaccDscaff9-processed-gene-80.5-mRNA-1:cds	ABRE	770	780	cis-acting element involved in the abscisic acid responsiveness
augustus_masked-VaccDscaff9-processed-gene-80.5-mRNA-1:cds	ABRE	1685	1695	cis-acting element involved in the abscisic acid responsiveness
augustus_masked-VaccDscaff9-processed-gene-81.0-mRNA-1:cds	ABRE	883	893	cis-acting element involved in the abscisic acid responsiveness
augustus_masked-VaccDscaff9-processed-gene-81.0-mRNA-1:cds	ABRE	963	973	cis-acting element involved in the abscisic acid responsiveness
augustus_masked-VaccDscaff9-processed-gene-81.0-mRNA-1:cds	ABRE	964	974	cis-acting element involved in the abscisic acid responsiveness
augustus_masked-VaccDscaff9-processed-gene-81.0-mRNA-1:cds	ABRE	1219	1229	cis-acting element involved in the abscisic acid responsiveness
augustus_masked-VaccDscaff9-processed-gene-81.2-mRNA-1:cds	ABRE	316	326	cis-acting element involved in the abscisic acid responsiveness
augustus_masked-VaccDscaff9-processed-gene-81.2-mRNA-1:cds	ABRE	879	889	cis-acting element involved in the abscisic acid responsiveness
augustus_masked-VaccDscaff9-processed-gene-81.2-mRNA-1:cds	ABRE	880	890	cis-acting element involved in the abscisic acid responsiveness
augustus_masked-VaccDscaff9-processed-gene-81.2-mRNA-1:cds	ABRE	1393	1403	cis-acting element involved in the abscisic acid responsiveness
augustus_masked-VaccDscaff9-processed-gene-81.2-mRNA-1:cds	ABRE	1394	1404	cis-acting element involved in the abscisic acid responsiveness
augustus_masked-VaccDscaff9-processed-gene-81.2-mRNA-1:cds	ABRE	1449	1459	cis-acting element involved in the abscisic acid responsiveness
augustus_masked-VaccDscaff9-processed-gene-81.2-mRNA-1:cds	ABRE	1482	1492	cis-acting element involved in the abscisic acid responsiveness
augustus_masked-VaccDscaff9-processed-gene-81.2-mRNA-1:cds	ABRE	1483	1493	cis-acting element involved in the abscisic acid responsiveness
augustus_masked-VaccDscaff9-processed-gene-82.5-mRNA-1:cds	ABRE	975	985	cis-acting element involved in the abscisic acid responsiveness
augustus_masked-VaccDscaff9-processed-gene-82.5-mRNA-1:cds	ABRE	1006	1016	cis-acting element involved in the abscisic acid responsiveness
augustus_masked-VaccDscaff9-processed-gene-82.5-mRNA-1:cds	ABRE	1007	1017	cis-acting element involved in the abscisic acid responsiveness
augustus_masked-VaccDscaff9-processed-gene-82.5-mRNA-1:cds	ABRE	1085	1095	cis-acting element involved in the abscisic acid responsiveness
augustus_masked-VaccDscaff9-processed-gene-82.5-mRNA-1:cds	ABRE	1484	1494	cis-acting element involved in the abscisic acid responsiveness
augustus_masked-VaccDscaff9-processed-gene-82.5-mRNA-1:cds	ABRE	1682	1692	cis-acting element involved in the abscisic acid responsiveness
augustus_masked-VaccDscaff9-processed-gene-82.8-mRNA-1:cds	ABRE	78	88	cis-acting element involved in the abscisic acid responsiveness
maker-VaccDscaff12-augustus-gene-73.41-mRNA-1:cds	ABRE	1143	1153	cis-acting element involved in the abscisic acid responsiveness
maker-VaccDscaff12-augustus-gene-73.41-mRNA-1:cds	ABRE	1144	1154	cis-acting element involved in the abscisic acid responsiveness
maker-VaccDscaff12-augustus-gene-73.42-mRNA-1:cds	ABRE	854	864	cis-acting element involved in the abscisic acid responsiveness
maker-VaccDscaff12-augustus-gene-73.42-mRNA-1:cds	ABRE	1167	1177	cis-acting element involved in the abscisic acid responsiveness
maker-VaccDscaff12-augustus-gene-73.42-mRNA-1:cds	ABRE	1470	1480	cis-acting element involved in the abscisic acid responsiveness
maker-VaccDscaff12-augustus-gene-73.42-mRNA-1:cds	ABRE	1471	1481	cis-acting element involved in the abscisic acid responsiveness
maker-VaccDscaff12-augustus-gene-73.42-mRNA-1:cds	ABRE	1562	1572	cis-acting element involved in the abscisic acid responsiveness
maker-VaccDscaff12-augustus-gene-73.42-mRNA-1:cds	ABRE	1822	1832	cis-acting element involved in the abscisic acid responsiveness
maker-VaccDscaff12-augustus-gene-74.33-mRNA-1:cds	ABRE	250	260	cis-acting element involved in the abscisic acid responsiveness
maker-VaccDscaff12-augustus-gene-74.33-mRNA-1:cds	ABRE	251	261	cis-acting element involved in the abscisic acid responsiveness
maker-VaccDscaff12-augustus-gene-74.34-mRNA-1:cds	ABRE	99	109	cis-acting element involved in the abscisic acid responsiveness
maker-VaccDscaff12-augustus-gene-74.34-mRNA-1:cds	ABRE	957	967	cis-acting element involved in the abscisic acid responsiveness
maker-VaccDscaff12-augustus-gene-74.34-mRNA-1:cds	ABRE	1488	1498	cis-acting element involved in the abscisic acid responsiveness
maker-VaccDscaff12-snap-gene-235.34-mRNA-1:cds	ABRE	246	256	cis-acting element involved in the abscisic acid responsiveness
maker-VaccDscaff12-snap-gene-235.34-mRNA-1:cds	ABRE	247	257	cis-acting element involved in the abscisic acid responsiveness
maker-VaccDscaff12-snap-gene-235.34-mRNA-1:cds	ABRE	982	992	cis-acting element involved in the abscisic acid responsiveness
maker-VaccDscaff12-snap-gene-235.34-mRNA-1:cds	ABRE	1726	1736	cis-acting element involved in the abscisic acid responsiveness
maker-VaccDscaff12-snap-gene-235.34-mRNA-1:cds	ABRE	1728	1738	cis-acting element involved in the abscisic acid responsiveness
maker-VaccDscaff12-snap-gene-235.34-mRNA-1:cds	ABRE	1729	1739	cis-acting element involved in the abscisic acid responsiveness
maker-VaccDscaff12-snap-gene-73.49-mRNA-1:cds	ABRE	369	379	cis-acting element involved in the abscisic acid responsiveness
maker-VaccDscaff12-snap-gene-99.25-mRNA-1:cds	ABRE	235	245	cis-acting element involved in the abscisic acid responsiveness
maker-VaccDscaff12-snap-gene-99.25-mRNA-1:cds	ABRE	236	246	cis-acting element involved in the abscisic acid responsiveness
maker-VaccDscaff12-snap-gene-99.25-mRNA-1:cds	ABRE	1644	1654	cis-acting element involved in the abscisic acid responsiveness
maker-VaccDscaff14-augustus-gene-180.25-mRNA-1:cds	ABRE	337	347	cis-acting element involved in the abscisic acid responsiveness
maker-VaccDscaff14-augustus-gene-180.25-mRNA-1:cds	ABRE	344	354	cis-acting element involved in the abscisic acid responsiveness
maker-VaccDscaff14-augustus-gene-180.25-mRNA-1:cds	ABRE	347	357	cis-acting element involved in the abscisic acid responsiveness
maker-VaccDscaff14-augustus-gene-180.25-mRNA-1:cds	ABRE	381	391	cis-acting element involved in the abscisic acid responsiveness
maker-VaccDscaff14-augustus-gene-180.25-mRNA-1:cds	ABRE	418	428	cis-acting element involved in the abscisic acid responsiveness
maker-VaccDscaff14-augustus-gene-180.25-mRNA-1:cds	ABRE	425	435	cis-acting element involved in the abscisic acid responsiveness
maker-VaccDscaff14-augustus-gene-180.25-mRNA-1:cds	ABRE	428	438	cis-acting element involved in the abscisic acid responsiveness
maker-VaccDscaff14-augustus-gene-180.25-mRNA-1:cds	ABRE	775	785	cis-acting element involved in the abscisic acid responsiveness
maker-VaccDscaff14-augustus-gene-326.37-mRNA-1:cds	ABRE	738	748	cis-acting element involved in the abscisic acid responsiveness
maker-VaccDscaff14-augustus-gene-326.37-mRNA-1:cds	ABRE	739	749	cis-acting element involved in the abscisic acid responsiveness
maker-VaccDscaff14-augustus-gene-326.40-mRNA-1:cds	ABRE	1294	1304	cis-acting element involved in the abscisic acid responsiveness
maker-VaccDscaff14-augustus-gene-326.40-mRNA-1:cds	ABRE	1384	1394	cis-acting element involved in the abscisic acid responsiveness
maker-VaccDscaff14-augustus-gene-326.40-mRNA-1:cds	ABRE	1825	1835	cis-acting element involved in the abscisic acid responsiveness
maker-VaccDscaff14-snap-gene-175.36-mRNA-1:cds	ABRE	58	68	cis-acting element involved in the abscisic acid responsiveness
maker-VaccDscaff14-snap-gene-175.36-mRNA-1:cds	ABRE	59	69	cis-acting element involved in the abscisic acid responsiveness
maker-VaccDscaff14-snap-gene-175.38-mRNA-1:cds	ABRE	84	94	cis-acting element involved in the abscisic acid responsiveness
maker-VaccDscaff14-snap-gene-175.38-mRNA-1:cds	ABRE	190	200	cis-acting element involved in the abscisic acid responsiveness
maker-VaccDscaff14-snap-gene-175.38-mRNA-1:cds	ABRE	657	667	cis-acting element involved in the abscisic acid responsiveness
maker-VaccDscaff14-snap-gene-175.38-mRNA-1:cds	ABRE	866	876	cis-acting element involved in the abscisic acid responsiveness
maker-VaccDscaff14-snap-gene-176.29-mRNA-1:cds	ABRE	593	603	cis-acting element involved in the abscisic acid responsiveness
maker-VaccDscaff14-snap-gene-176.30-mRNA-1:cds	ABRE	1771	1781	cis-acting element involved in the abscisic acid responsiveness
maker-VaccDscaff14-snap-gene-176.30-mRNA-1:cds	ABRE	1843	1853	cis-acting element involved in the abscisic acid responsiveness
maker-VaccDscaff14-snap-gene-177.25-mRNA-1:cds	ABRE	365	375	cis-acting element involved in the abscisic acid responsiveness
maker-VaccDscaff14-snap-gene-177.25-mRNA-1:cds	ABRE	765	775	cis-acting element involved in the abscisic acid responsiveness
maker-VaccDscaff14-snap-gene-177.25-mRNA-1:cds	ABRE	766	776	cis-acting element involved in the abscisic acid responsiveness
maker-VaccDscaff14-snap-gene-177.25-mRNA-1:cds	ABRE	941	951	cis-acting element involved in the abscisic acid responsiveness
maker-VaccDscaff14-snap-gene-177.27-mRNA-1:cds	ABRE	1902	1912	cis-acting element involved in the abscisic acid responsiveness
maker-VaccDscaff14-snap-gene-307.43-mRNA-1:cds	ABRE	637	647	cis-acting element involved in the abscisic acid responsiveness
maker-VaccDscaff14-snap-gene-307.43-mRNA-1:cds	ABRE	736	746	cis-acting element involved in the abscisic acid responsiveness
maker-VaccDscaff14-snap-gene-307.43-mRNA-1:cds	ABRE	853	863	cis-acting element involved in the abscisic acid responsiveness
maker-VaccDscaff14-snap-gene-307.43-mRNA-1:cds	ABRE	854	864	cis-acting element involved in the abscisic acid responsiveness
maker-VaccDscaff14-snap-gene-307.43-mRNA-1:cds	ABRE	974	984	cis-acting element involved in the abscisic acid responsiveness
maker-VaccDscaff14-snap-gene-354.49-mRNA-1:cds	ABRE	642	652	cis-acting element involved in the abscisic acid responsiveness
maker-VaccDscaff14-snap-gene-354.49-mRNA-1:cds	ABRE	807	817	cis-acting element involved in the abscisic acid responsiveness
maker-VaccDscaff14-snap-gene-354.49-mRNA-1:cds	ABRE	968	978	cis-acting element involved in the abscisic acid responsiveness
maker-VaccDscaff14-snap-gene-354.49-mRNA-1:cds	ABRE	970	980	cis-acting element involved in the abscisic acid responsiveness
maker-VaccDscaff14-snap-gene-354.49-mRNA-1:cds	ABRE	1376	1386	cis-acting element involved in the abscisic acid responsiveness
maker-VaccDscaff14-snap-gene-354.49-mRNA-1:cds	ABRE	1377	1387	cis-acting element involved in the abscisic acid responsiveness
maker-VaccDscaff14-snap-gene-354.49-mRNA-1:cds	ABRE	1424	1434	cis-acting element involved in the abscisic acid responsiveness
maker-VaccDscaff14-snap-gene-356.72-mRNA-1:cds	ABRE	501	511	cis-acting element involved in the abscisic acid responsiveness
maker-VaccDscaff20-augustus-gene-45.21-mRNA-1:cds	ABRE	868	878	cis-acting element involved in the abscisic acid responsiveness
maker-VaccDscaff20-augustus-gene-45.21-mRNA-1:cds	ABRE	896	906	cis-acting element involved in the abscisic acid responsiveness
maker-VaccDscaff20-augustus-gene-45.21-mRNA-1:cds	ABRE	897	907	cis-acting element involved in the abscisic acid responsiveness
maker-VaccDscaff20-augustus-gene-45.22-mRNA-1:cds	ABRE	730	740	cis-acting element involved in the abscisic acid responsiveness
maker-VaccDscaff20-augustus-gene-45.22-mRNA-1:cds	ABRE	731	741	cis-acting element involved in the abscisic acid responsiveness
maker-VaccDscaff20-augustus-gene-45.22-mRNA-1:cds	ABRE	743	753	cis-acting element involved in the abscisic acid responsiveness
maker-VaccDscaff20-augustus-gene-45.22-mRNA-1:cds	ABRE	839	849	cis-acting element involved in the abscisic acid responsiveness
maker-VaccDscaff20-augustus-gene-45.22-mRNA-1:cds	ABRE	1124	1134	cis-acting element involved in the abscisic acid responsiveness
maker-VaccDscaff20-augustus-gene-45.22-mRNA-1:cds	ABRE	1125	1135	cis-acting element involved in the abscisic acid responsiveness
maker-VaccDscaff20-augustus-gene-45.22-mRNA-1:cds	ABRE	1838	1848	cis-acting element involved in the abscisic acid responsiveness
maker-VaccDscaff20-augustus-gene-46.49-mRNA-1:cds	ABRE	1149	1159	cis-acting element involved in the abscisic acid responsiveness
maker-VaccDscaff20-augustus-gene-46.49-mRNA-1:cds	ABRE	1517	1527	cis-acting element involved in the abscisic acid responsiveness
maker-VaccDscaff20-augustus-gene-46.49-mRNA-1:cds	ABRE	1696	1706	cis-acting element involved in the abscisic acid responsiveness
maker-VaccDscaff20-augustus-gene-46.49-mRNA-1:cds	ABRE	1805	1815	cis-acting element involved in the abscisic acid responsiveness
maker-VaccDscaff20-augustus-gene-46.55-mRNA-1:cds	ABRE	913	923	cis-acting element involved in the abscisic acid responsiveness
maker-VaccDscaff20-augustus-gene-46.55-mRNA-1:cds	ABRE	917	927	cis-acting element involved in the abscisic acid responsiveness
maker-VaccDscaff20-augustus-gene-46.55-mRNA-1:cds	ABRE	2007	2017	cis-acting element involved in the abscisic acid responsiveness
maker-VaccDscaff20-augustus-gene-77.25-mRNA-1:cds	ABRE	70	80	cis-acting element involved in the abscisic acid responsiveness
maker-VaccDscaff20-augustus-gene-77.25-mRNA-1:cds	ABRE	144	154	cis-acting element involved in the abscisic acid responsiveness
maker-VaccDscaff20-augustus-gene-77.25-mRNA-1:cds	ABRE	610	620	cis-acting element involved in the abscisic acid responsiveness
maker-VaccDscaff20-augustus-gene-77.25-mRNA-1:cds	ABRE	934	944	cis-acting element involved in the abscisic acid responsiveness
maker-VaccDscaff20-augustus-gene-77.25-mRNA-1:cds	ABRE	935	945	cis-acting element involved in the abscisic acid responsiveness
maker-VaccDscaff20-augustus-gene-77.25-mRNA-1:cds	ABRE	1749	1759	cis-acting element involved in the abscisic acid responsiveness
maker-VaccDscaff20-augustus-gene-77.25-mRNA-1:cds	ABRE	1778	1788	cis-acting element involved in the abscisic acid responsiveness
maker-VaccDscaff20-augustus-gene-77.26-mRNA-1:cds	ABRE	1207	1217	cis-acting element involved in the abscisic acid responsiveness
maker-VaccDscaff20-augustus-gene-77.26-mRNA-1:cds	ABRE	1209	1219	cis-acting element involved in the abscisic acid responsiveness
maker-VaccDscaff20-augustus-gene-77.26-mRNA-1:cds	ABRE	1210	1220	cis-acting element involved in the abscisic acid responsiveness
maker-VaccDscaff20-augustus-gene-77.29-mRNA-1:cds	ABRE	307	317	cis-acting element involved in the abscisic acid responsiveness
maker-VaccDscaff20-augustus-gene-77.29-mRNA-1:cds	ABRE	464	474	cis-acting element involved in the abscisic acid responsiveness
maker-VaccDscaff20-augustus-gene-77.29-mRNA-1:cds	ABRE	870	880	cis-acting element involved in the abscisic acid responsiveness
maker-VaccDscaff20-augustus-gene-77.29-mRNA-1:cds	ABRE	1543	1553	cis-acting element involved in the abscisic acid responsiveness
maker-VaccDscaff20-augustus-gene-77.29-mRNA-1:cds	ABRE	1898	1908	cis-acting element involved in the abscisic acid responsiveness
maker-VaccDscaff20-snap-gene-46.63-mRNA-1:cds	ABRE	497	507	cis-acting element involved in the abscisic acid responsiveness
maker-VaccDscaff20-snap-gene-46.63-mRNA-1:cds	ABRE	1542	1552	cis-acting element involved in the abscisic acid responsiveness
maker-VaccDscaff20-snap-gene-46.63-mRNA-1:cds	ABRE	1916	1926	cis-acting element involved in the abscisic acid responsiveness
maker-VaccDscaff20-snap-gene-46.63-mRNA-1:cds	ABRE	1954	1964	cis-acting element involved in the abscisic acid responsiveness
maker-VaccDscaff20-snap-gene-46.64-mRNA-1:cds	ABRE	616	626	cis-acting element involved in the abscisic acid responsiveness
maker-VaccDscaff20-snap-gene-46.64-mRNA-1:cds	ABRE	1819	1829	cis-acting element involved in the abscisic acid responsiveness
maker-VaccDscaff20-snap-gene-46.64-mRNA-1:cds	ABRE	1820	1830	cis-acting element involved in the abscisic acid responsiveness
maker-VaccDscaff20-snap-gene-46.64-mRNA-1:cds	ABRE	1831	1841	cis-acting element involved in the abscisic acid responsiveness
maker-VaccDscaff20-snap-gene-46.64-mRNA-1:cds	ABRE	1832	1842	cis-acting element involved in the abscisic acid responsiveness
maker-VaccDscaff22-snap-gene-92.35-mRNA-1:cds	ABRE	352	362	cis-acting element involved in the abscisic acid responsiveness
maker-VaccDscaff22-snap-gene-92.35-mRNA-1:cds	ABRE	1994	2004	cis-acting element involved in the abscisic acid responsiveness
maker-VaccDscaff22-snap-gene-92.35-mRNA-1:cds	ABRE	1996	2006	cis-acting element involved in the abscisic acid responsiveness
maker-VaccDscaff30-snap-gene-175.28-mRNA-1:cds	ABRE	796	806	cis-acting element involved in the abscisic acid responsiveness
maker-VaccDscaff30-snap-gene-175.28-mRNA-1:cds	ABRE	797	807	cis-acting element involved in the abscisic acid responsiveness
maker-VaccDscaff30-snap-gene-175.28-mRNA-1:cds	ABRE	1246	1256	cis-acting element involved in the abscisic acid responsiveness
maker-VaccDscaff30-snap-gene-175.28-mRNA-1:cds	ABRE	1533	1543	cis-acting element involved in the abscisic acid responsiveness
maker-VaccDscaff30-snap-gene-175.29-mRNA-1:cds	ABRE	1768	1778	cis-acting element involved in the abscisic acid responsiveness
maker-VaccDscaff30-snap-gene-270.39-mRNA-1:cds	ABRE	694	704	cis-acting element involved in the abscisic acid responsiveness
maker-VaccDscaff30-snap-gene-270.39-mRNA-1:cds	ABRE	996	1006	cis-acting element involved in the abscisic acid responsiveness
maker-VaccDscaff30-snap-gene-270.39-mRNA-1:cds	ABRE	997	1007	cis-acting element involved in the abscisic acid responsiveness
maker-VaccDscaff30-snap-gene-270.39-mRNA-1:cds	ABRE	1355	1365	cis-acting element involved in the abscisic acid responsiveness
maker-VaccDscaff31-augustus-gene-127.30-mRNA-1:cds	ABRE	338	348	cis-acting element involved in the abscisic acid responsiveness
maker-VaccDscaff31-augustus-gene-127.30-mRNA-1:cds	ABRE	410	420	cis-acting element involved in the abscisic acid responsiveness
maker-VaccDscaff31-augustus-gene-127.30-mRNA-1:cds	ABRE	1490	1500	cis-acting element involved in the abscisic acid responsiveness
maker-VaccDscaff31-augustus-gene-127.30-mRNA-1:cds	ABRE	1707	1717	cis-acting element involved in the abscisic acid responsiveness
maker-VaccDscaff31-augustus-gene-268.31-mRNA-1:cds	ABRE	805	815	cis-acting element involved in the abscisic acid responsiveness
maker-VaccDscaff31-augustus-gene-268.31-mRNA-1:cds	ABRE	806	816	cis-acting element involved in the abscisic acid responsiveness
maker-VaccDscaff31-augustus-gene-268.33-mRNA-1:cds	ABRE	545	555	cis-acting element involved in the abscisic acid responsiveness
maker-VaccDscaff31-augustus-gene-268.33-mRNA-1:cds	ABRE	1091	1101	cis-acting element involved in the abscisic acid responsiveness
maker-VaccDscaff31-augustus-gene-268.33-mRNA-1:cds	ABRE	1093	1103	cis-acting element involved in the abscisic acid responsiveness
maker-VaccDscaff31-augustus-gene-268.33-mRNA-1:cds	ABRE	1094	1104	cis-acting element involved in the abscisic acid responsiveness
maker-VaccDscaff31-augustus-gene-268.33-mRNA-1:cds	ABRE	1629	1639	cis-acting element involved in the abscisic acid responsiveness
maker-VaccDscaff31-augustus-gene-268.33-mRNA-1:cds	ABRE	1657	1667	cis-acting element involved in the abscisic acid responsiveness
maker-VaccDscaff31-snap-gene-127.38-mRNA-1:cds	ABRE	1644	1654	cis-acting element involved in the abscisic acid responsiveness
maker-VaccDscaff46-snap-gene-142.36-mRNA-1:cds	ABRE	1608	1618	cis-acting element involved in the abscisic acid responsiveness
maker-VaccDscaff9-snap-gene-82.35-mRNA-1:cds	ABRE	446	456	cis-acting element involved in the abscisic acid responsiveness
maker-VaccDscaff9-snap-gene-82.35-mRNA-1:cds	ABRE	854	864	cis-acting element involved in the abscisic acid responsiveness
maker-VaccDscaff9-snap-gene-82.35-mRNA-1:cds	ABRE	968	978	cis-acting element involved in the abscisic acid responsiveness
maker-VaccDscaff9-snap-gene-82.35-mRNA-1:cds	ABRE	969	979	cis-acting element involved in the abscisic acid responsiveness
maker-VaccDscaff9-snap-gene-82.35-mRNA-1:cds	ABRE	1045	1055	cis-acting element involved in the abscisic acid responsiveness
maker-VaccDscaff9-snap-gene-82.35-mRNA-1:cds	ABRE	1046	1056	cis-acting element involved in the abscisic acid responsiveness
maker-VaccDscaff9-snap-gene-82.35-mRNA-1:cds	ABRE	1601	1611	cis-acting element involved in the abscisic acid responsiveness
maker-VaccDscaff9-snap-gene-82.35-mRNA-1:cds	ABRE	1602	1612	cis-acting element involved in the abscisic acid responsiveness
snap_masked-VaccDscaff14-processed-gene-356.18-mRNA-1:cds	ABRE	542	552	cis-acting element involved in the abscisic acid responsiveness
snap_masked-VaccDscaff14-processed-gene-356.18-mRNA-1:cds	ABRE	1639	1649	cis-acting element involved in the abscisic acid responsiveness
snap_masked-VaccDscaff14-processed-gene-356.18-mRNA-1:cds	ABRE	1640	1650	cis-acting element involved in the abscisic acid responsiveness
snap_masked-VaccDscaff20-processed-gene-181.13-mRNA-1:cds	ABRE	1884	1894	cis-acting element involved in the abscisic acid responsiveness
snap_masked-VaccDscaff9-processed-gene-81.17-mRNA-1:cds	ABRE	48	58	cis-acting element involved in the abscisic acid responsiveness
snap_masked-VaccDscaff9-processed-gene-81.17-mRNA-1:cds	ABRE	49	59	cis-acting element involved in the abscisic acid responsiveness
snap_masked-VaccDscaff9-processed-gene-81.17-mRNA-1:cds	ABRE	219	229	cis-acting element involved in the abscisic acid responsiveness
snap_masked-VaccDscaff9-processed-gene-81.17-mRNA-1:cds	ABRE	237	247	cis-acting element involved in the abscisic acid responsiveness
snap_masked-VaccDscaff9-processed-gene-81.17-mRNA-1:cds	ABRE	1091	1101	cis-acting element involved in the abscisic acid responsiveness
snap_masked-VaccDscaff9-processed-gene-81.17-mRNA-1:cds	ABRE	1784	1794	cis-acting element involved in the abscisic acid responsiveness
snap_masked-VaccDscaff9-processed-gene-81.17-mRNA-1:cds	ABRE	1785	1795	cis-acting element involved in the abscisic acid responsiveness
snap_masked-VaccDscaff9-processed-gene-81.21-mRNA-1:cds	ABRE	1511	1521	cis-acting element involved in the abscisic acid responsiveness
snap_masked-VaccDscaff9-processed-gene-82.21-mRNA-1:cds	ABRE	341	351	cis-acting element involved in the abscisic acid responsiveness
snap_masked-VaccDscaff9-processed-gene-82.21-mRNA-1:cds	ABRE	459	469	cis-acting element involved in the abscisic acid responsiveness
snap_masked-VaccDscaff9-processed-gene-82.21-mRNA-1:cds	ABRE	460	470	cis-acting element involved in the abscisic acid responsiveness
maker-VaccDscaff48-augustus-gene-43.48-mRNA-1:cds	ABRE	1800	1810	cis-acting element involved in the abscisic acid responsiveness
maker-VaccDscaff48-augustus-gene-43.49-mRNA-1:cds	ABRE	67	77	cis-acting element involved in the abscisic acid responsiveness
maker-VaccDscaff48-augustus-gene-43.49-mRNA-1:cds	ABRE	93	103	cis-acting element involved in the abscisic acid responsiveness
maker-VaccDscaff48-augustus-gene-43.49-mRNA-1:cds	ABRE	1266	1276	cis-acting element involved in the abscisic acid responsiveness
maker-VaccDscaff48-augustus-gene-43.49-mRNA-1:cds	ABRE	1268	1278	cis-acting element involved in the abscisic acid responsiveness
maker-VaccDscaff48-augustus-gene-43.49-mRNA-1:cds	ABRE	1269	1279	cis-acting element involved in the abscisic acid responsiveness
maker-VaccDscaff48-augustus-gene-44.38-mRNA-1:cds	ABRE	20	30	cis-acting element involved in the abscisic acid responsiveness
maker-VaccDscaff48-augustus-gene-44.38-mRNA-1:cds	ABRE	695	705	cis-acting element involved in the abscisic acid responsiveness
maker-VaccDscaff48-augustus-gene-44.38-mRNA-1:cds	ABRE	769	779	cis-acting element involved in the abscisic acid responsiveness
maker-VaccDscaff48-augustus-gene-44.38-mRNA-1:cds	ABRE	888	898	cis-acting element involved in the abscisic acid responsiveness
maker-VaccDscaff48-augustus-gene-44.38-mRNA-1:cds	ABRE	889	899	cis-acting element involved in the abscisic acid responsiveness
maker-VaccDscaff48-augustus-gene-44.38-mRNA-1:cds	ABRE	1371	1381	cis-acting element involved in the abscisic acid responsiveness
maker-VaccDscaff48-augustus-gene-44.38-mRNA-1:cds	ABRE	1373	1383	cis-acting element involved in the abscisic acid responsiveness
maker-VaccDscaff48-augustus-gene-44.38-mRNA-1:cds	ABRE	1374	1384	cis-acting element involved in the abscisic acid responsiveness
maker-VaccDscaff48-augustus-gene-44.38-mRNA-1:cds	ABRE	1631	1641	cis-acting element involved in the abscisic acid responsiveness
maker-VaccDscaff48-augustus-gene-44.38-mRNA-1:cds	ABRE	1632	1642	cis-acting element involved in the abscisic acid responsiveness
maker-VaccDscaff48-augustus-gene-44.38-mRNA-1:cds	ABRE	1784	1794	cis-acting element involved in the abscisic acid responsiveness
maker-VaccDscaff48-augustus-gene-74.51-mRNA-1:cds	ABRE	647	657	cis-acting element involved in the abscisic acid responsiveness
maker-VaccDscaff48-augustus-gene-74.51-mRNA-1:cds	ABRE	648	658	cis-acting element involved in the abscisic acid responsiveness
maker-VaccDscaff48-augustus-gene-74.51-mRNA-1:cds	ABRE	675	685	cis-acting element involved in the abscisic acid responsiveness
maker-VaccDscaff48-augustus-gene-74.51-mRNA-1:cds	ABRE	676	686	cis-acting element involved in the abscisic acid responsiveness
maker-VaccDscaff48-augustus-gene-74.55-mRNA-1:cds	ABRE	1974	1984	cis-acting element involved in the abscisic acid responsiveness
maker-VaccDscaff48-augustus-gene-74.55-mRNA-1:cds	ABRE	2007	2017	cis-acting element involved in the abscisic acid responsiveness
maker-VaccDscaff48-augustus-gene-74.57-mRNA-1:cds	ABRE	373	383	cis-acting element involved in the abscisic acid responsiveness
maker-VaccDscaff48-augustus-gene-74.57-mRNA-1:cds	ABRE	1529	1539	cis-acting element involved in the abscisic acid responsiveness
maker-VaccDscaff48-augustus-gene-74.57-mRNA-1:cds	ABRE	1560	1570	cis-acting element involved in the abscisic acid responsiveness
maker-VaccDscaff48-augustus-gene-74.57-mRNA-1:cds	ABRE	1562	1572	cis-acting element involved in the abscisic acid responsiveness
maker-VaccDscaff48-augustus-gene-74.58-mRNA-1:cds	ABRE	103	113	cis-acting element involved in the abscisic acid responsiveness
maker-VaccDscaff48-augustus-gene-74.58-mRNA-1:cds	ABRE	1020	1030	cis-acting element involved in the abscisic acid responsiveness
maker-VaccDscaff48-augustus-gene-74.58-mRNA-1:cds	ABRE	1056	1066	cis-acting element involved in the abscisic acid responsiveness
maker-VaccDscaff48-snap-gene-74.68-mRNA-1:cds	ABRE	1293	1303	cis-acting element involved in the abscisic acid responsiveness
maker-VaccDscaff48-snap-gene-74.68-mRNA-1:cds	ABRE	1672	1682	cis-acting element involved in the abscisic acid responsiveness
maker-VaccDscaff48-snap-gene-74.75-mRNA-1:cds	ABRE	376	386	cis-acting element involved in the abscisic acid responsiveness
maker-VaccDscaff48-snap-gene-74.76-mRNA-1:cds	ABRE	561	571	cis-acting element involved in the abscisic acid responsiveness
maker-VaccDscaff48-snap-gene-74.76-mRNA-1:cds	ABRE	562	572	cis-acting element involved in the abscisic acid responsiveness
maker-VaccDscaff48-snap-gene-74.78-mRNA-1:cds	ABRE	445	455	cis-acting element involved in the abscisic acid responsiveness
maker-VaccDscaff48-snap-gene-74.78-mRNA-1:cds	ABRE	1734	1744	cis-acting element involved in the abscisic acid responsiveness
maker-VaccDscaff48-snap-gene-74.78-mRNA-1:cds	ABRE	1735	1745	cis-acting element involved in the abscisic acid responsiveness
maker-VaccDscaff48-snap-gene-74.78-mRNA-1:cds	ABRE	1874	1884	cis-acting element involved in the abscisic acid responsiveness
maker-VaccDscaff48-snap-gene-74.78-mRNA-1:cds	ABRE	1875	1885	cis-acting element involved in the abscisic acid responsiveness
maker-VaccDscaff48-snap-gene-74.78-mRNA-1:cds	ABRE	1945	1955	cis-acting element involved in the abscisic acid responsiveness
maker-VaccDscaff48-snap-gene-74.78-mRNA-1:cds	ABRE	1961	1971	cis-acting element involved in the abscisic acid responsiveness
maker-VaccDscaff48-snap-gene-74.78-mRNA-1:cds	ABRE	1962	1972	cis-acting element involved in the abscisic acid responsiveness
maker-VaccDscaff8-snap-gene-156.37-mRNA-1:cds	ABRE	213	223	cis-acting element involved in the abscisic acid responsiveness
maker-VaccDscaff8-snap-gene-156.37-mRNA-1:cds	ABRE	429	439	cis-acting element involved in the abscisic acid responsiveness
maker-VaccDscaff8-snap-gene-156.37-mRNA-1:cds	ABRE	703	713	cis-acting element involved in the abscisic acid responsiveness
maker-VaccDscaff8-snap-gene-156.37-mRNA-1:cds	ABRE	704	714	cis-acting element involved in the abscisic acid responsiveness
maker-VaccDscaff8-snap-gene-156.37-mRNA-1:cds	ABRE	1189	1199	cis-acting element involved in the abscisic acid responsiveness
maker-VaccDscaff8-snap-gene-158.43-mRNA-1:cds	ABRE	1056	1066	cis-acting element involved in the abscisic acid responsiveness
maker-VaccDscaff8-snap-gene-158.43-mRNA-1:cds	ABRE	1387	1397	cis-acting element involved in the abscisic acid responsiveness
maker-VaccDscaff8-snap-gene-158.43-mRNA-1:cds	ABRE	1388	1398	cis-acting element involved in the abscisic acid responsiveness
snap_masked-VaccDscaff48-processed-gene-43.17-mRNA-1:cds	ABRE	272	282	cis-acting element involved in the abscisic acid responsiveness
snap_masked-VaccDscaff48-processed-gene-43.17-mRNA-1:cds	ABRE	375	385	cis-acting element involved in the abscisic acid responsiveness
snap_masked-VaccDscaff48-processed-gene-43.17-mRNA-1:cds	ABRE	791	801	cis-acting element involved in the abscisic acid responsiveness
snap_masked-VaccDscaff48-processed-gene-43.17-mRNA-1:cds	ABRE	793	803	cis-acting element involved in the abscisic acid responsiveness
snap_masked-VaccDscaff48-processed-gene-43.17-mRNA-1:cds	ABRE	794	804	cis-acting element involved in the abscisic acid responsiveness
snap_masked-VaccDscaff48-processed-gene-43.17-mRNA-1:cds	ABRE	802	812	cis-acting element involved in the abscisic acid responsiveness
snap_masked-VaccDscaff48-processed-gene-43.17-mRNA-1:cds	ABRE	1366	1376	cis-acting element involved in the abscisic acid responsiveness
snap_masked-VaccDscaff48-processed-gene-43.33-mRNA-1:cds	ABRE	113	123	cis-acting element involved in the abscisic acid responsiveness
snap_masked-VaccDscaff48-processed-gene-43.33-mRNA-1:cds	ABRE	1831	1841	cis-acting element involved in the abscisic acid responsiveness
snap_masked-VaccDscaff48-processed-gene-44.18-mRNA-1:cds	ABRE	1897	1907	cis-acting element involved in the abscisic acid responsiveness
augustus_masked-VaccDscaff36-processed-gene-224.7-mRNA-1:cds	ABRE	310	320	cis-acting element involved in the abscisic acid responsiveness
augustus_masked-VaccDscaff36-processed-gene-224.7-mRNA-1:cds	ABRE	435	445	cis-acting element involved in the abscisic acid responsiveness
augustus_masked-VaccDscaff36-processed-gene-224.7-mRNA-1:cds	ABRE	436	446	cis-acting element involved in the abscisic acid responsiveness
augustus_masked-VaccDscaff36-processed-gene-224.7-mRNA-1:cds	ABRE	926	936	cis-acting element involved in the abscisic acid responsiveness
augustus_masked-VaccDscaff36-processed-gene-224.7-mRNA-1:cds	ABRE	1020	1030	cis-acting element involved in the abscisic acid responsiveness
augustus_masked-VaccDscaff36-processed-gene-225.11-mRNA-1:cds	ABRE	606	616	cis-acting element involved in the abscisic acid responsiveness
augustus_masked-VaccDscaff36-processed-gene-225.11-mRNA-1:cds	ABRE	891	901	cis-acting element involved in the abscisic acid responsiveness
augustus_masked-VaccDscaff36-processed-gene-225.11-mRNA-1:cds	ABRE	892	902	cis-acting element involved in the abscisic acid responsiveness
augustus_masked-VaccDscaff36-processed-gene-225.11-mRNA-1:cds	ABRE	1393	1403	cis-acting element involved in the abscisic acid responsiveness
augustus_masked-VaccDscaff36-processed-gene-225.11-mRNA-1:cds	ABRE	1394	1404	cis-acting element involved in the abscisic acid responsiveness
augustus_masked-VaccDscaff36-processed-gene-225.11-mRNA-1:cds	ABRE	1449	1459	cis-acting element involved in the abscisic acid responsiveness
augustus_masked-VaccDscaff36-processed-gene-225.11-mRNA-1:cds	ABRE	1482	1492	cis-acting element involved in the abscisic acid responsiveness
augustus_masked-VaccDscaff36-processed-gene-225.11-mRNA-1:cds	ABRE	1483	1493	cis-acting element involved in the abscisic acid responsiveness
augustus_masked-VaccDscaff36-processed-gene-225.9-mRNA-1:cds	ABRE	1648	1658	cis-acting element involved in the abscisic acid responsiveness
augustus_masked-VaccDscaff36-processed-gene-225.9-mRNA-1:cds	ABRE	1688	1698	cis-acting element involved in the abscisic acid responsiveness
augustus_masked-VaccDscaff36-processed-gene-226.0-mRNA-1:cds	ABRE	1711	1721	cis-acting element involved in the abscisic acid responsiveness
augustus_masked-VaccDscaff36-processed-gene-226.0-mRNA-1:cds	ABRE	1785	1795	cis-acting element involved in the abscisic acid responsiveness
augustus_masked-VaccDscaff4-processed-gene-123.6-mRNA-1:cds	ABRE	1711	1721	cis-acting element involved in the abscisic acid responsiveness
augustus_masked-VaccDscaff4-processed-gene-123.6-mRNA-1:cds	ABRE	1785	1795	cis-acting element involved in the abscisic acid responsiveness
augustus_masked-VaccDscaff7-processed-gene-221.5-mRNA-1:cds	ABRE	835	845	cis-acting element involved in the abscisic acid responsiveness
augustus_masked-VaccDscaff7-processed-gene-221.5-mRNA-1:cds	ABRE	1969	1979	cis-acting element involved in the abscisic acid responsiveness
maker-VaccDscaff16-snap-gene-325.47-mRNA-1:cds	ABRE	580	590	cis-acting element involved in the abscisic acid responsiveness
maker-VaccDscaff16-snap-gene-325.47-mRNA-1:cds	ABRE	639	649	cis-acting element involved in the abscisic acid responsiveness
maker-VaccDscaff16-snap-gene-325.47-mRNA-1:cds	ABRE	783	793	cis-acting element involved in the abscisic acid responsiveness
maker-VaccDscaff16-snap-gene-325.47-mRNA-1:cds	ABRE	865	875	cis-acting element involved in the abscisic acid responsiveness
maker-VaccDscaff16-snap-gene-325.47-mRNA-1:cds	ABRE	866	876	cis-acting element involved in the abscisic acid responsiveness
maker-VaccDscaff16-snap-gene-325.47-mRNA-1:cds	ABRE	931	941	cis-acting element involved in the abscisic acid responsiveness
maker-VaccDscaff16-snap-gene-325.47-mRNA-1:cds	ABRE	932	942	cis-acting element involved in the abscisic acid responsiveness
maker-VaccDscaff16-snap-gene-325.47-mRNA-1:cds	ABRE	1107	1117	cis-acting element involved in the abscisic acid responsiveness
maker-VaccDscaff16-snap-gene-325.49-mRNA-1:cds	ABRE	185	195	cis-acting element involved in the abscisic acid responsiveness
maker-VaccDscaff16-snap-gene-325.49-mRNA-1:cds	ABRE	189	199	cis-acting element involved in the abscisic acid responsiveness
maker-VaccDscaff16-snap-gene-325.49-mRNA-1:cds	ABRE	192	202	cis-acting element involved in the abscisic acid responsiveness
maker-VaccDscaff16-snap-gene-89.32-mRNA-1:cds	ABRE	872	882	cis-acting element involved in the abscisic acid responsiveness
maker-VaccDscaff16-snap-gene-89.32-mRNA-1:cds	ABRE	1176	1186	cis-acting element involved in the abscisic acid responsiveness
maker-VaccDscaff18-augustus-gene-213.28-mRNA-1:cds	ABRE	334	344	cis-acting element involved in the abscisic acid responsiveness
maker-VaccDscaff18-augustus-gene-213.28-mRNA-1:cds	ABRE	707	717	cis-acting element involved in the abscisic acid responsiveness
maker-VaccDscaff18-augustus-gene-213.31-mRNA-1:cds	ABRE	1770	1780	cis-acting element involved in the abscisic acid responsiveness
maker-VaccDscaff18-augustus-gene-213.31-mRNA-1:cds	ABRE	1883	1893	cis-acting element involved in the abscisic acid responsiveness
maker-VaccDscaff18-augustus-gene-213.31-mRNA-1:cds	ABRE	1969	1979	cis-acting element involved in the abscisic acid responsiveness
maker-VaccDscaff18-augustus-gene-76.26-mRNA-1:cds	ABRE	269	279	cis-acting element involved in the abscisic acid responsiveness
maker-VaccDscaff18-augustus-gene-76.26-mRNA-1:cds	ABRE	1434	1444	cis-acting element involved in the abscisic acid responsiveness
maker-VaccDscaff18-augustus-gene-76.26-mRNA-1:cds	ABRE	1589	1599	cis-acting element involved in the abscisic acid responsiveness
maker-VaccDscaff18-snap-gene-109.47-mRNA-1:cds	ABRE	377	387	cis-acting element involved in the abscisic acid responsiveness
maker-VaccDscaff18-snap-gene-109.47-mRNA-1:cds	ABRE	453	463	cis-acting element involved in the abscisic acid responsiveness
maker-VaccDscaff18-snap-gene-109.47-mRNA-1:cds	ABRE	1536	1546	cis-acting element involved in the abscisic acid responsiveness
maker-VaccDscaff18-snap-gene-109.47-mRNA-1:cds	ABRE	1753	1763	cis-acting element involved in the abscisic acid responsiveness
maker-VaccDscaff18-snap-gene-109.47-mRNA-1:cds	ABRE	1769	1779	cis-acting element involved in the abscisic acid responsiveness
maker-VaccDscaff18-snap-gene-213.36-mRNA-1:cds	ABRE	360	370	cis-acting element involved in the abscisic acid responsiveness
maker-VaccDscaff18-snap-gene-213.36-mRNA-1:cds	ABRE	432	442	cis-acting element involved in the abscisic acid responsiveness
maker-VaccDscaff18-snap-gene-213.36-mRNA-1:cds	ABRE	436	446	cis-acting element involved in the abscisic acid responsiveness
maker-VaccDscaff18-snap-gene-213.36-mRNA-1:cds	ABRE	1526	1536	cis-acting element involved in the abscisic acid responsiveness
maker-VaccDscaff18-snap-gene-213.36-mRNA-1:cds	ABRE	1748	1758	cis-acting element involved in the abscisic acid responsiveness
maker-VaccDscaff18-snap-gene-213.39-mRNA-1:cds	ABRE	944	954	cis-acting element involved in the abscisic acid responsiveness
maker-VaccDscaff18-snap-gene-213.39-mRNA-1:cds	ABRE	1049	1059	cis-acting element involved in the abscisic acid responsiveness
maker-VaccDscaff18-snap-gene-213.39-mRNA-1:cds	ABRE	1485	1495	cis-acting element involved in the abscisic acid responsiveness
maker-VaccDscaff18-snap-gene-213.39-mRNA-1:cds	ABRE	1817	1827	cis-acting element involved in the abscisic acid responsiveness
maker-VaccDscaff18-snap-gene-213.39-mRNA-1:cds	ABRE	2013	2023	cis-acting element involved in the abscisic acid responsiveness
maker-VaccDscaff18-snap-gene-76.33-mRNA-1:cds	ABRE	921	931	cis-acting element involved in the abscisic acid responsiveness
maker-VaccDscaff18-snap-gene-76.33-mRNA-1:cds	ABRE	980	990	cis-acting element involved in the abscisic acid responsiveness
maker-VaccDscaff18-snap-gene-76.33-mRNA-1:cds	ABRE	1117	1127	cis-acting element involved in the abscisic acid responsiveness
maker-VaccDscaff18-snap-gene-76.33-mRNA-1:cds	ABRE	1200	1210	cis-acting element involved in the abscisic acid responsiveness
maker-VaccDscaff18-snap-gene-76.33-mRNA-1:cds	ABRE	1201	1211	cis-acting element involved in the abscisic acid responsiveness
maker-VaccDscaff18-snap-gene-76.33-mRNA-1:cds	ABRE	1266	1276	cis-acting element involved in the abscisic acid responsiveness
maker-VaccDscaff18-snap-gene-76.33-mRNA-1:cds	ABRE	1267	1277	cis-acting element involved in the abscisic acid responsiveness
maker-VaccDscaff18-snap-gene-76.33-mRNA-1:cds	ABRE	1442	1452	cis-acting element involved in the abscisic acid responsiveness
maker-VaccDscaff18-snap-gene-77.26-mRNA-1:cds	ABRE	406	416	cis-acting element involved in the abscisic acid responsiveness
maker-VaccDscaff18-snap-gene-77.26-mRNA-1:cds	ABRE	495	505	cis-acting element involved in the abscisic acid responsiveness
maker-VaccDscaff18-snap-gene-77.26-mRNA-1:cds	ABRE	573	583	cis-acting element involved in the abscisic acid responsiveness
maker-VaccDscaff18-snap-gene-77.26-mRNA-1:cds	ABRE	574	584	cis-acting element involved in the abscisic acid responsiveness
maker-VaccDscaff18-snap-gene-77.26-mRNA-1:cds	ABRE	766	776	cis-acting element involved in the abscisic acid responsiveness
maker-VaccDscaff18-snap-gene-77.26-mRNA-1:cds	ABRE	767	777	cis-acting element involved in the abscisic acid responsiveness
maker-VaccDscaff18-snap-gene-77.26-mRNA-1:cds	ABRE	1886	1896	cis-acting element involved in the abscisic acid responsiveness
maker-VaccDscaff3-snap-gene-220.32-mRNA-1:cds	ABRE	1902	1912	cis-acting element involved in the abscisic acid responsiveness
maker-VaccDscaff3-snap-gene-221.23-mRNA-1:cds	ABRE	1077	1087	cis-acting element involved in the abscisic acid responsiveness
maker-VaccDscaff3-snap-gene-221.23-mRNA-1:cds	ABRE	1078	1088	cis-acting element involved in the abscisic acid responsiveness
maker-VaccDscaff3-snap-gene-221.23-mRNA-1:cds	ABRE	1091	1101	cis-acting element involved in the abscisic acid responsiveness
maker-VaccDscaff3-snap-gene-221.23-mRNA-1:cds	ABRE	1092	1102	cis-acting element involved in the abscisic acid responsiveness
maker-VaccDscaff3-snap-gene-221.23-mRNA-1:cds	ABRE	1808	1818	cis-acting element involved in the abscisic acid responsiveness
maker-VaccDscaff3-snap-gene-222.42-mRNA-1:cds	ABRE	824	834	cis-acting element involved in the abscisic acid responsiveness
maker-VaccDscaff3-snap-gene-222.42-mRNA-1:cds	ABRE	825	835	cis-acting element involved in the abscisic acid responsiveness
maker-VaccDscaff3-snap-gene-222.42-mRNA-1:cds	ABRE	1392	1402	cis-acting element involved in the abscisic acid responsiveness
maker-VaccDscaff36-augustus-gene-225.30-mRNA-1:cds	ABRE	696	706	cis-acting element involved in the abscisic acid responsiveness
maker-VaccDscaff36-augustus-gene-225.30-mRNA-1:cds	ABRE	991	1001	cis-acting element involved in the abscisic acid responsiveness
maker-VaccDscaff36-augustus-gene-225.30-mRNA-1:cds	ABRE	1113	1123	cis-acting element involved in the abscisic acid responsiveness
maker-VaccDscaff36-augustus-gene-225.30-mRNA-1:cds	ABRE	1114	1124	cis-acting element involved in the abscisic acid responsiveness
maker-VaccDscaff36-augustus-gene-225.30-mRNA-1:cds	ABRE	1153	1163	cis-acting element involved in the abscisic acid responsiveness
maker-VaccDscaff36-augustus-gene-225.30-mRNA-1:cds	ABRE	1154	1164	cis-acting element involved in the abscisic acid responsiveness
maker-VaccDscaff36-augustus-gene-225.30-mRNA-1:cds	ABRE	1347	1357	cis-acting element involved in the abscisic acid responsiveness
maker-VaccDscaff36-augustus-gene-294.18-mRNA-1:cds	ABRE	359	369	cis-acting element involved in the abscisic acid responsiveness
maker-VaccDscaff36-augustus-gene-294.18-mRNA-1:cds	ABRE	799	809	cis-acting element involved in the abscisic acid responsiveness
maker-VaccDscaff36-augustus-gene-294.18-mRNA-1:cds	ABRE	1028	1038	cis-acting element involved in the abscisic acid responsiveness
maker-VaccDscaff36-augustus-gene-294.18-mRNA-1:cds	ABRE	1266	1276	cis-acting element involved in the abscisic acid responsiveness
maker-VaccDscaff36-augustus-gene-294.18-mRNA-1:cds	ABRE	1277	1287	cis-acting element involved in the abscisic acid responsiveness
maker-VaccDscaff36-augustus-gene-294.18-mRNA-1:cds	ABRE	1365	1375	cis-acting element involved in the abscisic acid responsiveness
maker-VaccDscaff36-augustus-gene-294.18-mRNA-1:cds	ABRE	1382	1392	cis-acting element involved in the abscisic acid responsiveness
maker-VaccDscaff36-augustus-gene-294.18-mRNA-1:cds	ABRE	1557	1567	cis-acting element involved in the abscisic acid responsiveness
maker-VaccDscaff36-augustus-gene-294.18-mRNA-1:cds	ABRE	1590	1600	cis-acting element involved in the abscisic acid responsiveness
maker-VaccDscaff36-snap-gene-225.35-mRNA-1:cds	ABRE	207	217	cis-acting element involved in the abscisic acid responsiveness
maker-VaccDscaff36-snap-gene-225.35-mRNA-1:cds	ABRE	209	219	cis-acting element involved in the abscisic acid responsiveness
maker-VaccDscaff36-snap-gene-225.35-mRNA-1:cds	ABRE	210	220	cis-acting element involved in the abscisic acid responsiveness
maker-VaccDscaff36-snap-gene-225.35-mRNA-1:cds	ABRE	220	230	cis-acting element involved in the abscisic acid responsiveness
maker-VaccDscaff36-snap-gene-225.35-mRNA-1:cds	ABRE	221	231	cis-acting element involved in the abscisic acid responsiveness
maker-VaccDscaff36-snap-gene-225.36-mRNA-1:cds	ABRE	551	561	cis-acting element involved in the abscisic acid responsiveness
maker-VaccDscaff36-snap-gene-225.36-mRNA-1:cds	ABRE	609	619	cis-acting element involved in the abscisic acid responsiveness
maker-VaccDscaff36-snap-gene-225.36-mRNA-1:cds	ABRE	610	620	cis-acting element involved in the abscisic acid responsiveness
maker-VaccDscaff36-snap-gene-225.36-mRNA-1:cds	ABRE	911	921	cis-acting element involved in the abscisic acid responsiveness
maker-VaccDscaff36-snap-gene-225.36-mRNA-1:cds	ABRE	1066	1076	cis-acting element involved in the abscisic acid responsiveness
maker-VaccDscaff36-snap-gene-225.36-mRNA-1:cds	ABRE	1067	1077	cis-acting element involved in the abscisic acid responsiveness
maker-VaccDscaff36-snap-gene-226.33-mRNA-1:cds	ABRE	43	53	cis-acting element involved in the abscisic acid responsiveness
maker-VaccDscaff36-snap-gene-226.33-mRNA-1:cds	ABRE	117	127	cis-acting element involved in the abscisic acid responsiveness
maker-VaccDscaff36-snap-gene-226.33-mRNA-1:cds	ABRE	986	996	cis-acting element involved in the abscisic acid responsiveness
maker-VaccDscaff36-snap-gene-226.33-mRNA-1:cds	ABRE	1234	1244	cis-acting element involved in the abscisic acid responsiveness
maker-VaccDscaff36-snap-gene-226.33-mRNA-1:cds	ABRE	1235	1245	cis-acting element involved in the abscisic acid responsiveness
maker-VaccDscaff36-snap-gene-226.33-mRNA-1:cds	ABRE	1935	1945	cis-acting element involved in the abscisic acid responsiveness
maker-VaccDscaff4-augustus-gene-152.29-mRNA-1:cds	ABRE	383	393	cis-acting element involved in the abscisic acid responsiveness
maker-VaccDscaff4-augustus-gene-152.29-mRNA-1:cds	ABRE	801	811	cis-acting element involved in the abscisic acid responsiveness
maker-VaccDscaff4-augustus-gene-152.29-mRNA-1:cds	ABRE	1030	1040	cis-acting element involved in the abscisic acid responsiveness
maker-VaccDscaff4-augustus-gene-152.29-mRNA-1:cds	ABRE	1268	1278	cis-acting element involved in the abscisic acid responsiveness
maker-VaccDscaff4-augustus-gene-152.29-mRNA-1:cds	ABRE	1279	1289	cis-acting element involved in the abscisic acid responsiveness
maker-VaccDscaff4-augustus-gene-152.29-mRNA-1:cds	ABRE	1549	1559	cis-acting element involved in the abscisic acid responsiveness
maker-VaccDscaff4-augustus-gene-152.29-mRNA-1:cds	ABRE	1582	1592	cis-acting element involved in the abscisic acid responsiveness
maker-VaccDscaff7-augustus-gene-221.31-mRNA-1:cds	ABRE	336	346	cis-acting element involved in the abscisic acid responsiveness
maker-VaccDscaff7-augustus-gene-221.31-mRNA-1:cds	ABRE	408	418	cis-acting element involved in the abscisic acid responsiveness
maker-VaccDscaff7-augustus-gene-221.31-mRNA-1:cds	ABRE	412	422	cis-acting element involved in the abscisic acid responsiveness
maker-VaccDscaff7-augustus-gene-221.31-mRNA-1:cds	ABRE	1491	1501	cis-acting element involved in the abscisic acid responsiveness
maker-VaccDscaff7-augustus-gene-221.31-mRNA-1:cds	ABRE	1708	1718	cis-acting element involved in the abscisic acid responsiveness
maker-VaccDscaff7-augustus-gene-221.33-mRNA-1:cds	ABRE	1770	1780	cis-acting element involved in the abscisic acid responsiveness
maker-VaccDscaff7-augustus-gene-221.33-mRNA-1:cds	ABRE	1883	1893	cis-acting element involved in the abscisic acid responsiveness
maker-VaccDscaff7-augustus-gene-221.33-mRNA-1:cds	ABRE	1969	1979	cis-acting element involved in the abscisic acid responsiveness
maker-VaccDscaff7-augustus-gene-85.40-mRNA-1:cds	ABRE	551	561	cis-acting element involved in the abscisic acid responsiveness
maker-VaccDscaff7-augustus-gene-85.40-mRNA-1:cds	ABRE	1098	1108	cis-acting element involved in the abscisic acid responsiveness
maker-VaccDscaff7-augustus-gene-85.40-mRNA-1:cds	ABRE	1100	1110	cis-acting element involved in the abscisic acid responsiveness
maker-VaccDscaff7-augustus-gene-85.40-mRNA-1:cds	ABRE	1101	1111	cis-acting element involved in the abscisic acid responsiveness
maker-VaccDscaff7-augustus-gene-85.40-mRNA-1:cds	ABRE	1630	1640	cis-acting element involved in the abscisic acid responsiveness
maker-VaccDscaff7-augustus-gene-85.40-mRNA-1:cds	ABRE	1658	1668	cis-acting element involved in the abscisic acid responsiveness
maker-VaccDscaff7-snap-gene-221.38-mRNA-1:cds	ABRE	779	789	cis-acting element involved in the abscisic acid responsiveness
maker-VaccDscaff7-snap-gene-221.38-mRNA-1:cds	ABRE	780	790	cis-acting element involved in the abscisic acid responsiveness
maker-VaccDscaff7-snap-gene-221.38-mRNA-1:cds	ABRE	863	873	cis-acting element involved in the abscisic acid responsiveness
maker-VaccDscaff7-snap-gene-221.38-mRNA-1:cds	ABRE	924	934	cis-acting element involved in the abscisic acid responsiveness
maker-VaccDscaff7-snap-gene-221.38-mRNA-1:cds	ABRE	1325	1335	cis-acting element involved in the abscisic acid responsiveness
maker-VaccDscaff7-snap-gene-221.38-mRNA-1:cds	ABRE	1759	1769	cis-acting element involved in the abscisic acid responsiveness
maker-VaccDscaff7-snap-gene-221.38-mRNA-1:cds	ABRE	1987	1997	cis-acting element involved in the abscisic acid responsiveness
maker-VaccDscaff7-snap-gene-337.56-mRNA-1:cds	ABRE	241	251	cis-acting element involved in the abscisic acid responsiveness
maker-VaccDscaff7-snap-gene-337.56-mRNA-1:cds	ABRE	254	264	cis-acting element involved in the abscisic acid responsiveness
maker-VaccDscaff7-snap-gene-337.56-mRNA-1:cds	ABRE	957	967	cis-acting element involved in the abscisic acid responsiveness
maker-VaccDscaff7-snap-gene-337.56-mRNA-1:cds	ABRE	1550	1560	cis-acting element involved in the abscisic acid responsiveness
maker-VaccDscaff7-snap-gene-337.56-mRNA-1:cds	ABRE	1551	1561	cis-acting element involved in the abscisic acid responsiveness
maker-VaccDscaff7-snap-gene-337.56-mRNA-1:cds	ABRE	1753	1763	cis-acting element involved in the abscisic acid responsiveness
maker-VaccDscaff7-snap-gene-337.56-mRNA-1:cds	ABRE	1767	1777	cis-acting element involved in the abscisic acid responsiveness
maker-VaccDscaff7-snap-gene-337.56-mRNA-1:cds	ABRE	1768	1778	cis-acting element involved in the abscisic acid responsiveness
snap_masked-VaccDscaff18-processed-gene-76.14-mRNA-1:cds	ABRE	670	680	cis-acting element involved in the abscisic acid responsiveness
snap_masked-VaccDscaff18-processed-gene-76.14-mRNA-1:cds	ABRE	738	748	cis-acting element involved in the abscisic acid responsiveness
snap_masked-VaccDscaff18-processed-gene-76.14-mRNA-1:cds	ABRE	739	749	cis-acting element involved in the abscisic acid responsiveness
snap_masked-VaccDscaff18-processed-gene-76.14-mRNA-1:cds	ABRE	785	795	cis-acting element involved in the abscisic acid responsiveness
snap_masked-VaccDscaff18-processed-gene-76.14-mRNA-1:cds	ABRE	787	797	cis-acting element involved in the abscisic acid responsiveness
snap_masked-VaccDscaff18-processed-gene-76.14-mRNA-1:cds	ABRE	788	798	cis-acting element involved in the abscisic acid responsiveness
snap_masked-VaccDscaff18-processed-gene-76.14-mRNA-1:cds	ABRE	1865	1875	cis-acting element involved in the abscisic acid responsiveness
snap_masked-VaccDscaff4-processed-gene-125.14-mRNA-1:cds	ABRE	1517	1527	cis-acting element involved in the abscisic acid responsiveness
snap_masked-VaccDscaff4-processed-gene-125.14-mRNA-1:cds	ABRE	1636	1646	cis-acting element involved in the abscisic acid responsiveness
snap_masked-VaccDscaff4-processed-gene-125.14-mRNA-1:cds	ABRE	1637	1647	cis-acting element involved in the abscisic acid responsiveness
snap_masked-VaccDscaff7-processed-gene-221.27-mRNA-1:cds	ABRE	800	810	cis-acting element involved in the abscisic acid responsiveness
snap_masked-VaccDscaff7-processed-gene-221.27-mRNA-1:cds	ABRE	905	915	cis-acting element involved in the abscisic acid responsiveness
augustus_masked-VaccDscaff13-processed-gene-318.1-mRNA-1:cds	ABRE	665	675	cis-acting element involved in the abscisic acid responsiveness
augustus_masked-VaccDscaff13-processed-gene-318.1-mRNA-1:cds	ABRE	666	676	cis-acting element involved in the abscisic acid responsiveness
augustus_masked-VaccDscaff29-processed-gene-317.6-mRNA-1:cds	ABRE	1004	1014	cis-acting element involved in the abscisic acid responsiveness
augustus_masked-VaccDscaff29-processed-gene-317.6-mRNA-1:cds	ABRE	1913	1923	cis-acting element involved in the abscisic acid responsiveness
augustus_masked-VaccDscaff29-processed-gene-50.1-mRNA-1:cds	ABRE	936	946	cis-acting element involved in the abscisic acid responsiveness
augustus_masked-VaccDscaff32-processed-gene-12.9-mRNA-1:cds	ABRE	175	185	cis-acting element involved in the abscisic acid responsiveness
augustus_masked-VaccDscaff32-processed-gene-12.9-mRNA-1:cds	ABRE	176	186	cis-acting element involved in the abscisic acid responsiveness
augustus_masked-VaccDscaff32-processed-gene-13.6-mRNA-1:cds	ABRE	670	680	cis-acting element involved in the abscisic acid responsiveness
augustus_masked-VaccDscaff32-processed-gene-13.6-mRNA-1:cds	ABRE	671	681	cis-acting element involved in the abscisic acid responsiveness
augustus_masked-VaccDscaff32-processed-gene-13.6-mRNA-1:cds	ABRE	1522	1532	cis-acting element involved in the abscisic acid responsiveness
augustus_masked-VaccDscaff32-processed-gene-137.5-mRNA-1:cds	ABRE	938	948	cis-acting element involved in the abscisic acid responsiveness
augustus_masked-VaccDscaff32-processed-gene-238.11-mRNA-1:cds	ABRE	258	268	cis-acting element involved in the abscisic acid responsiveness
augustus_masked-VaccDscaff32-processed-gene-238.11-mRNA-1:cds	ABRE	260	270	cis-acting element involved in the abscisic acid responsiveness
augustus_masked-VaccDscaff32-processed-gene-238.11-mRNA-1:cds	ABRE	494	504	cis-acting element involved in the abscisic acid responsiveness
augustus_masked-VaccDscaff32-processed-gene-238.11-mRNA-1:cds	ABRE	495	505	cis-acting element involved in the abscisic acid responsiveness
augustus_masked-VaccDscaff32-processed-gene-238.11-mRNA-1:cds	ABRE	532	542	cis-acting element involved in the abscisic acid responsiveness
augustus_masked-VaccDscaff32-processed-gene-238.11-mRNA-1:cds	ABRE	1433	1443	cis-acting element involved in the abscisic acid responsiveness
augustus_masked-VaccDscaff32-processed-gene-238.11-mRNA-1:cds	ABRE	1443	1453	cis-acting element involved in the abscisic acid responsiveness
augustus_masked-VaccDscaff32-processed-gene-62.0-mRNA-1:cds	ABRE	175	185	cis-acting element involved in the abscisic acid responsiveness
augustus_masked-VaccDscaff32-processed-gene-62.0-mRNA-1:cds	ABRE	176	186	cis-acting element involved in the abscisic acid responsiveness
augustus_masked-VaccDscaff32-processed-gene-62.5-mRNA-1:cds	ABRE	248	258	cis-acting element involved in the abscisic acid responsiveness
augustus_masked-VaccDscaff32-processed-gene-62.5-mRNA-1:cds	ABRE	249	259	cis-acting element involved in the abscisic acid responsiveness
augustus_masked-VaccDscaff32-processed-gene-62.5-mRNA-1:cds	ABRE	1108	1118	cis-acting element involved in the abscisic acid responsiveness
augustus_masked-VaccDscaff32-processed-gene-62.5-mRNA-1:cds	ABRE	1336	1346	cis-acting element involved in the abscisic acid responsiveness
augustus_masked-VaccDscaff32-processed-gene-62.5-mRNA-1:cds	ABRE	1491	1501	cis-acting element involved in the abscisic acid responsiveness
augustus_masked-VaccDscaff4-processed-gene-122.13-mRNA-1:cds	ABRE	137	147	cis-acting element involved in the abscisic acid responsiveness
augustus_masked-VaccDscaff4-processed-gene-122.13-mRNA-1:cds	ABRE	307	317	cis-acting element involved in the abscisic acid responsiveness
augustus_masked-VaccDscaff4-processed-gene-122.13-mRNA-1:cds	ABRE	308	318	cis-acting element involved in the abscisic acid responsiveness
augustus_masked-VaccDscaff4-processed-gene-122.13-mRNA-1:cds	ABRE	464	474	cis-acting element involved in the abscisic acid responsiveness
augustus_masked-VaccDscaff4-processed-gene-122.13-mRNA-1:cds	ABRE	466	476	cis-acting element involved in the abscisic acid responsiveness
augustus_masked-VaccDscaff4-processed-gene-122.13-mRNA-1:cds	ABRE	467	477	cis-acting element involved in the abscisic acid responsiveness
augustus_masked-VaccDscaff4-processed-gene-122.13-mRNA-1:cds	ABRE	522	532	cis-acting element involved in the abscisic acid responsiveness
augustus_masked-VaccDscaff4-processed-gene-122.13-mRNA-1:cds	ABRE	524	534	cis-acting element involved in the abscisic acid responsiveness
augustus_masked-VaccDscaff4-processed-gene-122.13-mRNA-1:cds	ABRE	525	535	cis-acting element involved in the abscisic acid responsiveness
augustus_masked-VaccDscaff4-processed-gene-122.13-mRNA-1:cds	ABRE	545	555	cis-acting element involved in the abscisic acid responsiveness
augustus_masked-VaccDscaff4-processed-gene-122.13-mRNA-1:cds	ABRE	547	557	cis-acting element involved in the abscisic acid responsiveness
augustus_masked-VaccDscaff4-processed-gene-122.13-mRNA-1:cds	ABRE	548	558	cis-acting element involved in the abscisic acid responsiveness
augustus_masked-VaccDscaff4-processed-gene-122.13-mRNA-1:cds	ABRE	1309	1319	cis-acting element involved in the abscisic acid responsiveness
augustus_masked-VaccDscaff4-processed-gene-122.13-mRNA-1:cds	ABRE	1543	1553	cis-acting element involved in the abscisic acid responsiveness
augustus_masked-VaccDscaff4-processed-gene-122.13-mRNA-1:cds	ABRE	1544	1554	cis-acting element involved in the abscisic acid responsiveness
augustus_masked-VaccDscaff4-processed-gene-122.13-mRNA-1:cds	ABRE	1644	1654	cis-acting element involved in the abscisic acid responsiveness
augustus_masked-VaccDscaff4-processed-gene-123.4-mRNA-1:cds	ABRE	502	512	cis-acting element involved in the abscisic acid responsiveness
augustus_masked-VaccDscaff4-processed-gene-123.4-mRNA-1:cds	ABRE	503	513	cis-acting element involved in the abscisic acid responsiveness
augustus_masked-VaccDscaff4-processed-gene-123.4-mRNA-1:cds	ABRE	928	938	cis-acting element involved in the abscisic acid responsiveness
augustus_masked-VaccDscaff4-processed-gene-124.5-mRNA-1:cds	ABRE	117	127	cis-acting element involved in the abscisic acid responsiveness
augustus_masked-VaccDscaff4-processed-gene-125.3-mRNA-1:cds	ABRE	336	346	cis-acting element involved in the abscisic acid responsiveness
augustus_masked-VaccDscaff4-processed-gene-125.3-mRNA-1:cds	ABRE	454	464	cis-acting element involved in the abscisic acid responsiveness
augustus_masked-VaccDscaff4-processed-gene-125.3-mRNA-1:cds	ABRE	455	465	cis-acting element involved in the abscisic acid responsiveness
augustus_masked-VaccDscaff42-processed-gene-140.2-mRNA-1:cds	ABRE	1030	1040	cis-acting element involved in the abscisic acid responsiveness
augustus_masked-VaccDscaff42-processed-gene-140.2-mRNA-1:cds	ABRE	1169	1179	cis-acting element involved in the abscisic acid responsiveness
maker-VaccDscaff13-augustus-gene-14.22-mRNA-1:cds	ABRE	684	694	cis-acting element involved in the abscisic acid responsiveness
maker-VaccDscaff13-augustus-gene-14.22-mRNA-1:cds	ABRE	986	996	cis-acting element involved in the abscisic acid responsiveness
maker-VaccDscaff13-augustus-gene-14.22-mRNA-1:cds	ABRE	987	997	cis-acting element involved in the abscisic acid responsiveness
maker-VaccDscaff13-augustus-gene-14.22-mRNA-1:cds	ABRE	1345	1355	cis-acting element involved in the abscisic acid responsiveness
maker-VaccDscaff13-snap-gene-224.24-mRNA-1:cds	ABRE	85	95	cis-acting element involved in the abscisic acid responsiveness
maker-VaccDscaff13-snap-gene-224.24-mRNA-1:cds	ABRE	86	96	cis-acting element involved in the abscisic acid responsiveness
maker-VaccDscaff26-augustus-gene-138.29-mRNA-1:cds	ABRE	1145	1155	cis-acting element involved in the abscisic acid responsiveness
maker-VaccDscaff26-augustus-gene-138.29-mRNA-1:cds	ABRE	1760	1770	cis-acting element involved in the abscisic acid responsiveness
maker-VaccDscaff26-augustus-gene-224.18-mRNA-1:cds	ABRE	1037	1047	cis-acting element involved in the abscisic acid responsiveness
maker-VaccDscaff26-augustus-gene-224.18-mRNA-1:cds	ABRE	1040	1050	cis-acting element involved in the abscisic acid responsiveness
maker-VaccDscaff26-augustus-gene-224.18-mRNA-1:cds	ABRE	1384	1394	cis-acting element involved in the abscisic acid responsiveness
maker-VaccDscaff26-augustus-gene-224.18-mRNA-1:cds	ABRE	1530	1540	cis-acting element involved in the abscisic acid responsiveness
maker-VaccDscaff29-augustus-gene-135.40-mRNA-1:cds	ABRE	886	896	cis-acting element involved in the abscisic acid responsiveness
maker-VaccDscaff29-augustus-gene-135.40-mRNA-1:cds	ABRE	1928	1938	cis-acting element involved in the abscisic acid responsiveness
maker-VaccDscaff29-augustus-gene-135.43-mRNA-1:cds	ABRE	1760	1770	cis-acting element involved in the abscisic acid responsiveness
maker-VaccDscaff29-augustus-gene-198.28-mRNA-1:cds	ABRE	266	276	cis-acting element involved in the abscisic acid responsiveness
maker-VaccDscaff29-augustus-gene-198.28-mRNA-1:cds	ABRE	592	602	cis-acting element involved in the abscisic acid responsiveness
maker-VaccDscaff29-augustus-gene-198.28-mRNA-1:cds	ABRE	654	664	cis-acting element involved in the abscisic acid responsiveness
maker-VaccDscaff29-augustus-gene-50.42-mRNA-1:cds	ABRE	651	661	cis-acting element involved in the abscisic acid responsiveness
maker-VaccDscaff29-augustus-gene-50.42-mRNA-1:cds	ABRE	1956	1966	cis-acting element involved in the abscisic acid responsiveness
maker-VaccDscaff29-snap-gene-135.48-mRNA-1:cds	ABRE	705	715	cis-acting element involved in the abscisic acid responsiveness
maker-VaccDscaff29-snap-gene-198.35-mRNA-1:cds	ABRE	1151	1161	cis-acting element involved in the abscisic acid responsiveness
maker-VaccDscaff29-snap-gene-198.35-mRNA-1:cds	ABRE	1152	1162	cis-acting element involved in the abscisic acid responsiveness
maker-VaccDscaff29-snap-gene-198.35-mRNA-1:cds	ABRE	1156	1166	cis-acting element involved in the abscisic acid responsiveness
maker-VaccDscaff29-snap-gene-198.35-mRNA-1:cds	ABRE	1518	1528	cis-acting element involved in the abscisic acid responsiveness
maker-VaccDscaff29-snap-gene-198.35-mRNA-1:cds	ABRE	1734	1744	cis-acting element involved in the abscisic acid responsiveness
maker-VaccDscaff34-augustus-gene-294.28-mRNA-1:cds	ABRE	1129	1139	cis-acting element involved in the abscisic acid responsiveness
maker-VaccDscaff4-snap-gene-124.33-mRNA-1:cds	ABRE	157	167	cis-acting element involved in the abscisic acid responsiveness
maker-VaccDscaff4-snap-gene-124.33-mRNA-1:cds	ABRE	518	528	cis-acting element involved in the abscisic acid responsiveness
maker-VaccDscaff4-snap-gene-124.33-mRNA-1:cds	ABRE	673	683	cis-acting element involved in the abscisic acid responsiveness
maker-VaccDscaff4-snap-gene-124.33-mRNA-1:cds	ABRE	674	684	cis-acting element involved in the abscisic acid responsiveness
maker-VaccDscaff4-snap-gene-124.34-mRNA-1:cds	ABRE	311	321	cis-acting element involved in the abscisic acid responsiveness
maker-VaccDscaff4-snap-gene-124.34-mRNA-1:cds	ABRE	1177	1187	cis-acting element involved in the abscisic acid responsiveness
maker-VaccDscaff4-snap-gene-124.34-mRNA-1:cds	ABRE	1652	1662	cis-acting element involved in the abscisic acid responsiveness
maker-VaccDscaff4-snap-gene-124.34-mRNA-1:cds	ABRE	1653	1663	cis-acting element involved in the abscisic acid responsiveness
maker-VaccDscaff42-snap-gene-141.27-mRNA-1:cds	ABRE	430	440	cis-acting element involved in the abscisic acid responsiveness
maker-VaccDscaff42-snap-gene-141.27-mRNA-1:cds	ABRE	776	786	cis-acting element involved in the abscisic acid responsiveness
maker-VaccDscaff42-snap-gene-141.27-mRNA-1:cds	ABRE	1018	1028	cis-acting element involved in the abscisic acid responsiveness
maker-VaccDscaff42-snap-gene-141.27-mRNA-1:cds	ABRE	1051	1061	cis-acting element involved in the abscisic acid responsiveness
maker-VaccDscaff42-snap-gene-141.27-mRNA-1:cds	ABRE	1052	1062	cis-acting element involved in the abscisic acid responsiveness
maker-VaccDscaff42-snap-gene-141.27-mRNA-1:cds	ABRE	1693	1703	cis-acting element involved in the abscisic acid responsiveness
snap_masked-VaccDscaff13-processed-gene-318.22-mRNA-1:cds	ABRE	256	266	cis-acting element involved in the abscisic acid responsiveness
snap_masked-VaccDscaff4-processed-gene-123.16-mRNA-1:cds	ABRE	972	982	cis-acting element involved in the abscisic acid responsiveness
snap_masked-VaccDscaff4-processed-gene-123.16-mRNA-1:cds	ABRE	973	983	cis-acting element involved in the abscisic acid responsiveness
snap_masked-VaccDscaff4-processed-gene-123.16-mRNA-1:cds	ABRE	1487	1497	cis-acting element involved in the abscisic acid responsiveness
snap_masked-VaccDscaff4-processed-gene-123.16-mRNA-1:cds	ABRE	1543	1553	cis-acting element involved in the abscisic acid responsiveness
snap_masked-VaccDscaff4-processed-gene-123.16-mRNA-1:cds	ABRE	1576	1586	cis-acting element involved in the abscisic acid responsiveness
snap_masked-VaccDscaff4-processed-gene-123.16-mRNA-1:cds	ABRE	1577	1587	cis-acting element involved in the abscisic acid responsiveness
augustus_masked-VaccDscaff26-processed-gene-330.7-mRNA-1:cds	ABRE	1129	1139	cis-acting element involved in the abscisic acid responsiveness
augustus_masked-VaccDscaff28-processed-gene-280.9-mRNA-1:cds	ABRE	104	114	cis-acting element involved in the abscisic acid responsiveness
augustus_masked-VaccDscaff28-processed-gene-280.9-mRNA-1:cds	ABRE	1283	1293	cis-acting element involved in the abscisic acid responsiveness
augustus_masked-VaccDscaff28-processed-gene-280.9-mRNA-1:cds	ABRE	1284	1294	cis-acting element involved in the abscisic acid responsiveness
augustus_masked-VaccDscaff28-processed-gene-280.9-mRNA-1:cds	ABRE	1831	1841	cis-acting element involved in the abscisic acid responsiveness
augustus_masked-VaccDscaff28-processed-gene-309.11-mRNA-1:cds	ABRE	1090	1100	cis-acting element involved in the abscisic acid responsiveness
augustus_masked-VaccDscaff28-processed-gene-309.11-mRNA-1:cds	ABRE	1632	1642	cis-acting element involved in the abscisic acid responsiveness
augustus_masked-VaccDscaff28-processed-gene-309.2-mRNA-1:cds	ABRE	1359	1369	cis-acting element involved in the abscisic acid responsiveness
augustus_masked-VaccDscaff28-processed-gene-309.2-mRNA-1:cds	ABRE	1398	1408	cis-acting element involved in the abscisic acid responsiveness
augustus_masked-VaccDscaff28-processed-gene-309.2-mRNA-1:cds	ABRE	1624	1634	cis-acting element involved in the abscisic acid responsiveness
augustus_masked-VaccDscaff37-processed-gene-52.1-mRNA-1:cds	ABRE	140	150	cis-acting element involved in the abscisic acid responsiveness
augustus_masked-VaccDscaff37-processed-gene-52.1-mRNA-1:cds	ABRE	1007	1017	cis-acting element involved in the abscisic acid responsiveness
augustus_masked-VaccDscaff37-processed-gene-52.1-mRNA-1:cds	ABRE	1201	1211	cis-acting element involved in the abscisic acid responsiveness
augustus_masked-VaccDscaff37-processed-gene-52.1-mRNA-1:cds	ABRE	1202	1212	cis-acting element involved in the abscisic acid responsiveness
augustus_masked-VaccDscaff37-processed-gene-52.1-mRNA-1:cds	ABRE	1506	1516	cis-acting element involved in the abscisic acid responsiveness
augustus_masked-VaccDscaff37-processed-gene-52.1-mRNA-1:cds	ABRE	1507	1517	cis-acting element involved in the abscisic acid responsiveness
augustus_masked-VaccDscaff39-processed-gene-260.6-mRNA-1:cds	ABRE	505	515	cis-acting element involved in the abscisic acid responsiveness
augustus_masked-VaccDscaff39-processed-gene-260.6-mRNA-1:cds	ABRE	1257	1267	cis-acting element involved in the abscisic acid responsiveness
augustus_masked-VaccDscaff39-processed-gene-260.6-mRNA-1:cds	ABRE	1258	1268	cis-acting element involved in the abscisic acid responsiveness
augustus_masked-VaccDscaff39-processed-gene-260.6-mRNA-1:cds	ABRE	1459	1469	cis-acting element involved in the abscisic acid responsiveness
augustus_masked-VaccDscaff39-processed-gene-260.6-mRNA-1:cds	ABRE	1847	1857	cis-acting element involved in the abscisic acid responsiveness
augustus_masked-VaccDscaff39-processed-gene-260.6-mRNA-1:cds	ABRE	1848	1858	cis-acting element involved in the abscisic acid responsiveness
augustus_masked-VaccDscaff39-processed-gene-260.6-mRNA-1:cds	ABRE	1862	1872	cis-acting element involved in the abscisic acid responsiveness
augustus_masked-VaccDscaff40-processed-gene-195.0-mRNA-1:cds	ABRE	275	285	cis-acting element involved in the abscisic acid responsiveness
augustus_masked-VaccDscaff40-processed-gene-195.0-mRNA-1:cds	ABRE	835	845	cis-acting element involved in the abscisic acid responsiveness
augustus_masked-VaccDscaff40-processed-gene-195.0-mRNA-1:cds	ABRE	1155	1165	cis-acting element involved in the abscisic acid responsiveness
augustus_masked-VaccDscaff40-processed-gene-195.0-mRNA-1:cds	ABRE	1541	1551	cis-acting element involved in the abscisic acid responsiveness
augustus_masked-VaccDscaff40-processed-gene-195.2-mRNA-1:cds	ABRE	1245	1255	cis-acting element involved in the abscisic acid responsiveness
augustus_masked-VaccDscaff40-processed-gene-195.2-mRNA-1:cds	ABRE	1913	1923	cis-acting element involved in the abscisic acid responsiveness
augustus_masked-VaccDscaff40-processed-gene-5.1-mRNA-1:cds	ABRE	1514	1524	cis-acting element involved in the abscisic acid responsiveness
augustus_masked-VaccDscaff40-processed-gene-5.10-mRNA-1:cds	ABRE	955	965	cis-acting element involved in the abscisic acid responsiveness
augustus_masked-VaccDscaff40-processed-gene-79.3-mRNA-1:cds	ABRE	276	286	cis-acting element involved in the abscisic acid responsiveness
augustus_masked-VaccDscaff40-processed-gene-79.3-mRNA-1:cds	ABRE	999	1009	cis-acting element involved in the abscisic acid responsiveness
augustus_masked-VaccDscaff40-processed-gene-79.3-mRNA-1:cds	ABRE	1732	1742	cis-acting element involved in the abscisic acid responsiveness
augustus_masked-VaccDscaff41-processed-gene-71.3-mRNA-1:cds	ABRE	969	979	cis-acting element involved in the abscisic acid responsiveness
augustus_masked-VaccDscaff41-processed-gene-71.3-mRNA-1:cds	ABRE	1704	1714	cis-acting element involved in the abscisic acid responsiveness
augustus_masked-VaccDscaff41-processed-gene-71.3-mRNA-1:cds	ABRE	1707	1717	cis-acting element involved in the abscisic acid responsiveness
augustus_masked-VaccDscaff41-processed-gene-71.3-mRNA-1:cds	ABRE	1728	1738	cis-acting element involved in the abscisic acid responsiveness
augustus_masked-VaccDscaff41-processed-gene-71.3-mRNA-1:cds	ABRE	1820	1830	cis-acting element involved in the abscisic acid responsiveness
augustus_masked-VaccDscaff41-processed-gene-71.3-mRNA-1:cds	ABRE	1823	1833	cis-acting element involved in the abscisic acid responsiveness
augustus_masked-VaccDscaff41-processed-gene-71.3-mRNA-1:cds	ABRE	1844	1854	cis-acting element involved in the abscisic acid responsiveness
augustus_masked-VaccDscaff43-processed-gene-100.2-mRNA-1:cds	ABRE	1765	1775	cis-acting element involved in the abscisic acid responsiveness
augustus_masked-VaccDscaff6-processed-gene-131.0-mRNA-1:cds	ABRE	735	745	cis-acting element involved in the abscisic acid responsiveness
augustus_masked-VaccDscaff6-processed-gene-131.0-mRNA-1:cds	ABRE	1031	1041	cis-acting element involved in the abscisic acid responsiveness
augustus_masked-VaccDscaff6-processed-gene-131.0-mRNA-1:cds	ABRE	1267	1277	cis-acting element involved in the abscisic acid responsiveness
augustus_masked-VaccDscaff8-processed-gene-177.1-mRNA-1:cds	ABRE	1768	1778	cis-acting element involved in the abscisic acid responsiveness
maker-VaccDscaff15-snap-gene-327.46-mRNA-1:cds	ABRE	53	63	cis-acting element involved in the abscisic acid responsiveness
maker-VaccDscaff15-snap-gene-327.46-mRNA-1:cds	ABRE	1734	1744	cis-acting element involved in the abscisic acid responsiveness
maker-VaccDscaff15-snap-gene-327.46-mRNA-1:cds	ABRE	1735	1745	cis-acting element involved in the abscisic acid responsiveness
maker-VaccDscaff26-augustus-gene-138.26-mRNA-1:cds	ABRE	139	149	cis-acting element involved in the abscisic acid responsiveness
maker-VaccDscaff26-augustus-gene-138.26-mRNA-1:cds	ABRE	925	935	cis-acting element involved in the abscisic acid responsiveness
maker-VaccDscaff26-augustus-gene-138.26-mRNA-1:cds	ABRE	926	936	cis-acting element involved in the abscisic acid responsiveness
maker-VaccDscaff26-augustus-gene-138.26-mRNA-1:cds	ABRE	981	991	cis-acting element involved in the abscisic acid responsiveness
maker-VaccDscaff26-augustus-gene-138.26-mRNA-1:cds	ABRE	982	992	cis-acting element involved in the abscisic acid responsiveness
maker-VaccDscaff26-augustus-gene-138.26-mRNA-1:cds	ABRE	1586	1596	cis-acting element involved in the abscisic acid responsiveness
maker-VaccDscaff26-augustus-gene-138.26-mRNA-1:cds	ABRE	1686	1696	cis-acting element involved in the abscisic acid responsiveness
maker-VaccDscaff26-augustus-gene-138.26-mRNA-1:cds	ABRE	1687	1697	cis-acting element involved in the abscisic acid responsiveness
maker-VaccDscaff26-augustus-gene-138.26-mRNA-1:cds	ABRE	1702	1712	cis-acting element involved in the abscisic acid responsiveness
maker-VaccDscaff26-augustus-gene-138.28-mRNA-1:cds	ABRE	1017	1027	cis-acting element involved in the abscisic acid responsiveness
maker-VaccDscaff26-augustus-gene-138.28-mRNA-1:cds	ABRE	1192	1202	cis-acting element involved in the abscisic acid responsiveness
maker-VaccDscaff26-snap-gene-206.34-mRNA-1:cds	ABRE	512	522	cis-acting element involved in the abscisic acid responsiveness
maker-VaccDscaff26-snap-gene-206.34-mRNA-1:cds	ABRE	1530	1540	cis-acting element involved in the abscisic acid responsiveness
maker-VaccDscaff26-snap-gene-206.34-mRNA-1:cds	ABRE	1531	1541	cis-acting element involved in the abscisic acid responsiveness
maker-VaccDscaff26-snap-gene-206.35-mRNA-1:cds	ABRE	990	1000	cis-acting element involved in the abscisic acid responsiveness
maker-VaccDscaff26-snap-gene-206.35-mRNA-1:cds	ABRE	1149	1159	cis-acting element involved in the abscisic acid responsiveness
maker-VaccDscaff26-snap-gene-206.35-mRNA-1:cds	ABRE	1284	1294	cis-acting element involved in the abscisic acid responsiveness
maker-VaccDscaff26-snap-gene-206.35-mRNA-1:cds	ABRE	1285	1295	cis-acting element involved in the abscisic acid responsiveness
maker-VaccDscaff26-snap-gene-234.36-mRNA-1:cds	ABRE	505	515	cis-acting element involved in the abscisic acid responsiveness
maker-VaccDscaff26-snap-gene-234.36-mRNA-1:cds	ABRE	1459	1469	cis-acting element involved in the abscisic acid responsiveness
maker-VaccDscaff28-augustus-gene-21.29-mRNA-1:cds	ABRE	538	548	cis-acting element involved in the abscisic acid responsiveness
maker-VaccDscaff28-augustus-gene-21.29-mRNA-1:cds	ABRE	539	549	cis-acting element involved in the abscisic acid responsiveness
maker-VaccDscaff28-augustus-gene-21.29-mRNA-1:cds	ABRE	943	953	cis-acting element involved in the abscisic acid responsiveness
maker-VaccDscaff28-augustus-gene-21.29-mRNA-1:cds	ABRE	1113	1123	cis-acting element involved in the abscisic acid responsiveness
maker-VaccDscaff28-augustus-gene-280.38-mRNA-1:cds	ABRE	1987	1997	cis-acting element involved in the abscisic acid responsiveness
maker-VaccDscaff28-augustus-gene-280.38-mRNA-1:cds	ABRE	1989	1999	cis-acting element involved in the abscisic acid responsiveness
maker-VaccDscaff28-augustus-gene-280.38-mRNA-1:cds	ABRE	1990	2000	cis-acting element involved in the abscisic acid responsiveness
maker-VaccDscaff28-augustus-gene-280.39-mRNA-1:cds	ABRE	371	381	cis-acting element involved in the abscisic acid responsiveness
maker-VaccDscaff28-augustus-gene-280.39-mRNA-1:cds	ABRE	835	845	cis-acting element involved in the abscisic acid responsiveness
maker-VaccDscaff28-augustus-gene-280.39-mRNA-1:cds	ABRE	836	846	cis-acting element involved in the abscisic acid responsiveness
maker-VaccDscaff28-augustus-gene-280.39-mRNA-1:cds	ABRE	1796	1806	cis-acting element involved in the abscisic acid responsiveness
maker-VaccDscaff28-snap-gene-280.49-mRNA-1:cds	ABRE	1009	1019	cis-acting element involved in the abscisic acid responsiveness
maker-VaccDscaff28-snap-gene-281.34-mRNA-1:cds	ABRE	339	349	cis-acting element involved in the abscisic acid responsiveness
maker-VaccDscaff28-snap-gene-281.34-mRNA-1:cds	ABRE	694	704	cis-acting element involved in the abscisic acid responsiveness
maker-VaccDscaff28-snap-gene-281.34-mRNA-1:cds	ABRE	1036	1046	cis-acting element involved in the abscisic acid responsiveness
maker-VaccDscaff28-snap-gene-281.34-mRNA-1:cds	ABRE	1765	1775	cis-acting element involved in the abscisic acid responsiveness
maker-VaccDscaff28-snap-gene-309.73-mRNA-1:cds	ABRE	1276	1286	cis-acting element involved in the abscisic acid responsiveness
maker-VaccDscaff28-snap-gene-309.74-mRNA-1:cds	ABRE	419	429	cis-acting element involved in the abscisic acid responsiveness
maker-VaccDscaff28-snap-gene-309.74-mRNA-1:cds	ABRE	483	493	cis-acting element involved in the abscisic acid responsiveness
maker-VaccDscaff28-snap-gene-309.74-mRNA-1:cds	ABRE	500	510	cis-acting element involved in the abscisic acid responsiveness
maker-VaccDscaff28-snap-gene-309.79-mRNA-1:cds	ABRE	1128	1138	cis-acting element involved in the abscisic acid responsiveness
maker-VaccDscaff28-snap-gene-309.79-mRNA-1:cds	ABRE	1541	1551	cis-acting element involved in the abscisic acid responsiveness
maker-VaccDscaff28-snap-gene-309.79-mRNA-1:cds	ABRE	1714	1724	cis-acting element involved in the abscisic acid responsiveness
maker-VaccDscaff28-snap-gene-309.79-mRNA-1:cds	ABRE	1747	1757	cis-acting element involved in the abscisic acid responsiveness
maker-VaccDscaff28-snap-gene-309.82-mRNA-1:cds	ABRE	1131	1141	cis-acting element involved in the abscisic acid responsiveness
maker-VaccDscaff28-snap-gene-309.84-mRNA-1:cds	ABRE	607	617	cis-acting element involved in the abscisic acid responsiveness
maker-VaccDscaff28-snap-gene-309.84-mRNA-1:cds	ABRE	1820	1830	cis-acting element involved in the abscisic acid responsiveness
maker-VaccDscaff28-snap-gene-309.84-mRNA-1:cds	ABRE	1821	1831	cis-acting element involved in the abscisic acid responsiveness
maker-VaccDscaff28-snap-gene-309.84-mRNA-1:cds	ABRE	1831	1841	cis-acting element involved in the abscisic acid responsiveness
maker-VaccDscaff28-snap-gene-309.84-mRNA-1:cds	ABRE	1832	1842	cis-acting element involved in the abscisic acid responsiveness
maker-VaccDscaff37-augustus-gene-300.29-mRNA-1:cds	ABRE	453	463	cis-acting element involved in the abscisic acid responsiveness
maker-VaccDscaff37-augustus-gene-300.29-mRNA-1:cds	ABRE	454	464	cis-acting element involved in the abscisic acid responsiveness
maker-VaccDscaff37-augustus-gene-300.29-mRNA-1:cds	ABRE	750	760	cis-acting element involved in the abscisic acid responsiveness
maker-VaccDscaff37-augustus-gene-300.29-mRNA-1:cds	ABRE	752	762	cis-acting element involved in the abscisic acid responsiveness
maker-VaccDscaff37-augustus-gene-300.29-mRNA-1:cds	ABRE	753	763	cis-acting element involved in the abscisic acid responsiveness
maker-VaccDscaff37-augustus-gene-300.29-mRNA-1:cds	ABRE	960	970	cis-acting element involved in the abscisic acid responsiveness
maker-VaccDscaff37-augustus-gene-300.29-mRNA-1:cds	ABRE	1391	1401	cis-acting element involved in the abscisic acid responsiveness
maker-VaccDscaff37-augustus-gene-300.29-mRNA-1:cds	ABRE	1393	1403	cis-acting element involved in the abscisic acid responsiveness
maker-VaccDscaff37-augustus-gene-300.29-mRNA-1:cds	ABRE	1394	1404	cis-acting element involved in the abscisic acid responsiveness
maker-VaccDscaff37-snap-gene-61.23-mRNA-1:cds	ABRE	984	994	cis-acting element involved in the abscisic acid responsiveness
maker-VaccDscaff37-snap-gene-61.23-mRNA-1:cds	ABRE	986	996	cis-acting element involved in the abscisic acid responsiveness
maker-VaccDscaff37-snap-gene-61.23-mRNA-1:cds	ABRE	987	997	cis-acting element involved in the abscisic acid responsiveness
maker-VaccDscaff37-snap-gene-61.23-mRNA-1:cds	ABRE	1759	1769	cis-acting element involved in the abscisic acid responsiveness
maker-VaccDscaff37-snap-gene-61.23-mRNA-1:cds	ABRE	1813	1823	cis-acting element involved in the abscisic acid responsiveness
maker-VaccDscaff39-augustus-gene-2.34-mRNA-1:cds	ABRE	125	135	cis-acting element involved in the abscisic acid responsiveness
maker-VaccDscaff39-augustus-gene-2.34-mRNA-1:cds	ABRE	598	608	cis-acting element involved in the abscisic acid responsiveness
maker-VaccDscaff39-augustus-gene-2.34-mRNA-1:cds	ABRE	599	609	cis-acting element involved in the abscisic acid responsiveness
maker-VaccDscaff39-augustus-gene-2.34-mRNA-1:cds	ABRE	895	905	cis-acting element involved in the abscisic acid responsiveness
maker-VaccDscaff39-augustus-gene-2.34-mRNA-1:cds	ABRE	897	907	cis-acting element involved in the abscisic acid responsiveness
maker-VaccDscaff39-augustus-gene-2.34-mRNA-1:cds	ABRE	898	908	cis-acting element involved in the abscisic acid responsiveness
maker-VaccDscaff39-augustus-gene-2.34-mRNA-1:cds	ABRE	1103	1113	cis-acting element involved in the abscisic acid responsiveness
maker-VaccDscaff39-augustus-gene-2.34-mRNA-1:cds	ABRE	1534	1544	cis-acting element involved in the abscisic acid responsiveness
maker-VaccDscaff39-augustus-gene-2.34-mRNA-1:cds	ABRE	1536	1546	cis-acting element involved in the abscisic acid responsiveness
maker-VaccDscaff39-augustus-gene-2.34-mRNA-1:cds	ABRE	1537	1547	cis-acting element involved in the abscisic acid responsiveness
maker-VaccDscaff40-augustus-gene-4.27-mRNA-1:cds	ABRE	1168	1178	cis-acting element involved in the abscisic acid responsiveness
maker-VaccDscaff40-augustus-gene-4.27-mRNA-1:cds	ABRE	1308	1318	cis-acting element involved in the abscisic acid responsiveness
maker-VaccDscaff40-augustus-gene-4.27-mRNA-1:cds	ABRE	1424	1434	cis-acting element involved in the abscisic acid responsiveness
maker-VaccDscaff40-augustus-gene-4.27-mRNA-1:cds	ABRE	1685	1695	cis-acting element involved in the abscisic acid responsiveness
maker-VaccDscaff40-augustus-gene-4.27-mRNA-1:cds	ABRE	1862	1872	cis-acting element involved in the abscisic acid responsiveness
maker-VaccDscaff40-augustus-gene-5.24-mRNA-1:cds	ABRE	1200	1210	cis-acting element involved in the abscisic acid responsiveness
maker-VaccDscaff40-augustus-gene-5.24-mRNA-1:cds	ABRE	1201	1211	cis-acting element involved in the abscisic acid responsiveness
maker-VaccDscaff40-augustus-gene-5.27-mRNA-1:cds	ABRE	861	871	cis-acting element involved in the abscisic acid responsiveness
maker-VaccDscaff40-augustus-gene-5.27-mRNA-1:cds	ABRE	1157	1167	cis-acting element involved in the abscisic acid responsiveness
maker-VaccDscaff40-augustus-gene-5.27-mRNA-1:cds	ABRE	1385	1395	cis-acting element involved in the abscisic acid responsiveness
maker-VaccDscaff40-snap-gene-195.20-mRNA-1:cds	ABRE	90	100	cis-acting element involved in the abscisic acid responsiveness
maker-VaccDscaff40-snap-gene-195.20-mRNA-1:cds	ABRE	758	768	cis-acting element involved in the abscisic acid responsiveness
maker-VaccDscaff40-snap-gene-195.20-mRNA-1:cds	ABRE	1231	1241	cis-acting element involved in the abscisic acid responsiveness
maker-VaccDscaff40-snap-gene-195.20-mRNA-1:cds	ABRE	1371	1381	cis-acting element involved in the abscisic acid responsiveness
maker-VaccDscaff40-snap-gene-195.20-mRNA-1:cds	ABRE	1455	1465	cis-acting element involved in the abscisic acid responsiveness
maker-VaccDscaff40-snap-gene-195.20-mRNA-1:cds	ABRE	1456	1466	cis-acting element involved in the abscisic acid responsiveness
maker-VaccDscaff40-snap-gene-195.20-mRNA-1:cds	ABRE	1546	1556	cis-acting element involved in the abscisic acid responsiveness
maker-VaccDscaff40-snap-gene-29.32-mRNA-1:cds	ABRE	1189	1199	cis-acting element involved in the abscisic acid responsiveness
maker-VaccDscaff40-snap-gene-5.31-mRNA-1:cds	ABRE	1574	1584	cis-acting element involved in the abscisic acid responsiveness
maker-VaccDscaff40-snap-gene-80.33-mRNA-1:cds	ABRE	1173	1183	cis-acting element involved in the abscisic acid responsiveness
maker-VaccDscaff40-snap-gene-80.33-mRNA-1:cds	ABRE	1821	1831	cis-acting element involved in the abscisic acid responsiveness
maker-VaccDscaff40-snap-gene-80.33-mRNA-1:cds	ABRE	1824	1834	cis-acting element involved in the abscisic acid responsiveness
maker-VaccDscaff41-augustus-gene-183.25-mRNA-1:cds	ABRE	35	45	cis-acting element involved in the abscisic acid responsiveness
maker-VaccDscaff41-augustus-gene-183.25-mRNA-1:cds	ABRE	591	601	cis-acting element involved in the abscisic acid responsiveness
maker-VaccDscaff41-augustus-gene-183.25-mRNA-1:cds	ABRE	911	921	cis-acting element involved in the abscisic acid responsiveness
maker-VaccDscaff41-augustus-gene-183.25-mRNA-1:cds	ABRE	1896	1906	cis-acting element involved in the abscisic acid responsiveness
maker-VaccDscaff41-augustus-gene-69.20-mRNA-1:cds	ABRE	222	232	cis-acting element involved in the abscisic acid responsiveness
maker-VaccDscaff41-augustus-gene-69.20-mRNA-1:cds	ABRE	223	233	cis-acting element involved in the abscisic acid responsiveness
maker-VaccDscaff41-augustus-gene-69.20-mRNA-1:cds	ABRE	957	967	cis-acting element involved in the abscisic acid responsiveness
maker-VaccDscaff41-augustus-gene-69.20-mRNA-1:cds	ABRE	1702	1712	cis-acting element involved in the abscisic acid responsiveness
maker-VaccDscaff41-augustus-gene-69.20-mRNA-1:cds	ABRE	1704	1714	cis-acting element involved in the abscisic acid responsiveness
maker-VaccDscaff41-augustus-gene-69.20-mRNA-1:cds	ABRE	1705	1715	cis-acting element involved in the abscisic acid responsiveness
maker-VaccDscaff41-augustus-gene-72.32-mRNA-1:cds	ABRE	209	219	cis-acting element involved in the abscisic acid responsiveness
maker-VaccDscaff41-augustus-gene-72.32-mRNA-1:cds	ABRE	211	221	cis-acting element involved in the abscisic acid responsiveness
maker-VaccDscaff41-augustus-gene-72.32-mRNA-1:cds	ABRE	417	427	cis-acting element involved in the abscisic acid responsiveness
maker-VaccDscaff41-augustus-gene-72.32-mRNA-1:cds	ABRE	1726	1736	cis-acting element involved in the abscisic acid responsiveness
maker-VaccDscaff41-augustus-gene-72.32-mRNA-1:cds	ABRE	1728	1738	cis-acting element involved in the abscisic acid responsiveness
maker-VaccDscaff41-augustus-gene-72.32-mRNA-1:cds	ABRE	1729	1739	cis-acting element involved in the abscisic acid responsiveness
maker-VaccDscaff41-snap-gene-183.33-mRNA-1:cds	ABRE	1241	1251	cis-acting element involved in the abscisic acid responsiveness
maker-VaccDscaff41-snap-gene-183.33-mRNA-1:cds	ABRE	1913	1923	cis-acting element involved in the abscisic acid responsiveness
maker-VaccDscaff41-snap-gene-42.37-mRNA-1:cds	ABRE	202	212	cis-acting element involved in the abscisic acid responsiveness
maker-VaccDscaff41-snap-gene-42.37-mRNA-1:cds	ABRE	1398	1408	cis-acting element involved in the abscisic acid responsiveness
maker-VaccDscaff41-snap-gene-68.14-mRNA-1:cds	ABRE	256	266	cis-acting element involved in the abscisic acid responsiveness
maker-VaccDscaff47-augustus-gene-106.33-mRNA-1:cds	ABRE	1765	1775	cis-acting element involved in the abscisic acid responsiveness
maker-VaccDscaff6-augustus-gene-420.31-mRNA-1:cds	ABRE	464	474	cis-acting element involved in the abscisic acid responsiveness
maker-VaccDscaff6-augustus-gene-420.31-mRNA-1:cds	ABRE	465	475	cis-acting element involved in the abscisic acid responsiveness
maker-VaccDscaff6-augustus-gene-420.31-mRNA-1:cds	ABRE	761	771	cis-acting element involved in the abscisic acid responsiveness
maker-VaccDscaff6-augustus-gene-420.31-mRNA-1:cds	ABRE	763	773	cis-acting element involved in the abscisic acid responsiveness
maker-VaccDscaff6-augustus-gene-420.31-mRNA-1:cds	ABRE	764	774	cis-acting element involved in the abscisic acid responsiveness
maker-VaccDscaff6-augustus-gene-420.31-mRNA-1:cds	ABRE	962	972	cis-acting element involved in the abscisic acid responsiveness
maker-VaccDscaff6-augustus-gene-420.31-mRNA-1:cds	ABRE	1393	1403	cis-acting element involved in the abscisic acid responsiveness
maker-VaccDscaff6-augustus-gene-420.31-mRNA-1:cds	ABRE	1395	1405	cis-acting element involved in the abscisic acid responsiveness
maker-VaccDscaff6-augustus-gene-420.31-mRNA-1:cds	ABRE	1396	1406	cis-acting element involved in the abscisic acid responsiveness
maker-VaccDscaff8-augustus-gene-158.38-mRNA-1:cds	ABRE	1363	1373	cis-acting element involved in the abscisic acid responsiveness
maker-VaccDscaff8-augustus-gene-158.38-mRNA-1:cds	ABRE	1364	1374	cis-acting element involved in the abscisic acid responsiveness
maker-VaccDscaff8-snap-gene-157.26-mRNA-1:cds	ABRE	537	547	cis-acting element involved in the abscisic acid responsiveness
maker-VaccDscaff8-snap-gene-157.26-mRNA-1:cds	ABRE	646	656	cis-acting element involved in the abscisic acid responsiveness
maker-VaccDscaff8-snap-gene-157.26-mRNA-1:cds	ABRE	648	658	cis-acting element involved in the abscisic acid responsiveness
maker-VaccDscaff8-snap-gene-157.26-mRNA-1:cds	ABRE	649	659	cis-acting element involved in the abscisic acid responsiveness
maker-VaccDscaff8-snap-gene-157.26-mRNA-1:cds	ABRE	860	870	cis-acting element involved in the abscisic acid responsiveness
maker-VaccDscaff8-snap-gene-157.26-mRNA-1:cds	ABRE	861	871	cis-acting element involved in the abscisic acid responsiveness
maker-VaccDscaff8-snap-gene-158.42-mRNA-1:cds	ABRE	1013	1023	cis-acting element involved in the abscisic acid responsiveness
snap_masked-VaccDscaff41-processed-gene-142.14-mRNA-1:cds	ABRE	48	58	cis-acting element involved in the abscisic acid responsiveness
augustus_masked-VaccDscaff10-processed-gene-159.9-mRNA-1:cds	ABRE	319	329	cis-acting element involved in the abscisic acid responsiveness
augustus_masked-VaccDscaff10-processed-gene-159.9-mRNA-1:cds	ABRE	1816	1826	cis-acting element involved in the abscisic acid responsiveness
augustus_masked-VaccDscaff2-processed-gene-116.1-mRNA-1:cds	ABRE	987	997	cis-acting element involved in the abscisic acid responsiveness
augustus_masked-VaccDscaff21-processed-gene-210.3-mRNA-1:cds	ABRE	826	836	cis-acting element involved in the abscisic acid responsiveness
augustus_masked-VaccDscaff21-processed-gene-210.3-mRNA-1:cds	ABRE	891	901	cis-acting element involved in the abscisic acid responsiveness
augustus_masked-VaccDscaff21-processed-gene-337.9-mRNA-1:cds	ABRE	1166	1176	cis-acting element involved in the abscisic acid responsiveness
augustus_masked-VaccDscaff21-processed-gene-337.9-mRNA-1:cds	ABRE	1916	1926	cis-acting element involved in the abscisic acid responsiveness
augustus_masked-VaccDscaff23-processed-gene-338.3-mRNA-1:cds	ABRE	1514	1524	cis-acting element involved in the abscisic acid responsiveness
augustus_masked-VaccDscaff23-processed-gene-90.2-mRNA-1:cds	ABRE	846	856	cis-acting element involved in the abscisic acid responsiveness
augustus_masked-VaccDscaff23-processed-gene-90.2-mRNA-1:cds	ABRE	1708	1718	cis-acting element involved in the abscisic acid responsiveness
augustus_masked-VaccDscaff23-processed-gene-90.2-mRNA-1:cds	ABRE	1709	1719	cis-acting element involved in the abscisic acid responsiveness
augustus_masked-VaccDscaff23-processed-gene-90.3-mRNA-1:cds	ABRE	1992	2002	cis-acting element involved in the abscisic acid responsiveness
augustus_masked-VaccDscaff23-processed-gene-90.4-mRNA-1:cds	ABRE	595	605	cis-acting element involved in the abscisic acid responsiveness
augustus_masked-VaccDscaff23-processed-gene-90.4-mRNA-1:cds	ABRE	913	923	cis-acting element involved in the abscisic acid responsiveness
augustus_masked-VaccDscaff23-processed-gene-90.4-mRNA-1:cds	ABRE	1896	1906	cis-acting element involved in the abscisic acid responsiveness
augustus_masked-VaccDscaff38-processed-gene-230.1-mRNA-1:cds	ABRE	726	736	cis-acting element involved in the abscisic acid responsiveness
augustus_masked-VaccDscaff38-processed-gene-230.1-mRNA-1:cds	ABRE	937	947	cis-acting element involved in the abscisic acid responsiveness
augustus_masked-VaccDscaff38-processed-gene-230.1-mRNA-1:cds	ABRE	1833	1843	cis-acting element involved in the abscisic acid responsiveness
augustus_masked-VaccDscaff38-processed-gene-230.1-mRNA-1:cds	ABRE	1834	1844	cis-acting element involved in the abscisic acid responsiveness
augustus_masked-VaccDscaff5-processed-gene-252.2-mRNA-1:cds	ABRE	589	599	cis-acting element involved in the abscisic acid responsiveness
augustus_masked-VaccDscaff5-processed-gene-252.2-mRNA-1:cds	ABRE	591	601	cis-acting element involved in the abscisic acid responsiveness
augustus_masked-VaccDscaff5-processed-gene-267.10-mRNA-1:cds	ABRE	467	477	cis-acting element involved in the abscisic acid responsiveness
augustus_masked-VaccDscaff5-processed-gene-267.10-mRNA-1:cds	ABRE	826	836	cis-acting element involved in the abscisic acid responsiveness
augustus_masked-VaccDscaff5-processed-gene-267.10-mRNA-1:cds	ABRE	827	837	cis-acting element involved in the abscisic acid responsiveness
augustus_masked-VaccDscaff5-processed-gene-267.10-mRNA-1:cds	ABRE	1008	1018	cis-acting element involved in the abscisic acid responsiveness
maker-VaccDscaff10-augustus-gene-113.29-mRNA-1:cds	ABRE	324	334	cis-acting element involved in the abscisic acid responsiveness
maker-VaccDscaff10-augustus-gene-113.29-mRNA-1:cds	ABRE	1066	1076	cis-acting element involved in the abscisic acid responsiveness
maker-VaccDscaff10-augustus-gene-113.29-mRNA-1:cds	ABRE	1261	1271	cis-acting element involved in the abscisic acid responsiveness
maker-VaccDscaff10-augustus-gene-113.29-mRNA-1:cds	ABRE	1262	1272	cis-acting element involved in the abscisic acid responsiveness
maker-VaccDscaff10-augustus-gene-113.29-mRNA-1:cds	ABRE	1270	1280	cis-acting element involved in the abscisic acid responsiveness
maker-VaccDscaff10-augustus-gene-113.29-mRNA-1:cds	ABRE	1272	1282	cis-acting element involved in the abscisic acid responsiveness
maker-VaccDscaff10-augustus-gene-113.29-mRNA-1:cds	ABRE	1273	1283	cis-acting element involved in the abscisic acid responsiveness
maker-VaccDscaff10-augustus-gene-140.32-mRNA-1:cds	ABRE	1802	1812	cis-acting element involved in the abscisic acid responsiveness
maker-VaccDscaff10-augustus-gene-140.32-mRNA-1:cds	ABRE	1803	1813	cis-acting element involved in the abscisic acid responsiveness
maker-VaccDscaff10-augustus-gene-140.33-mRNA-1:cds	ABRE	1259	1269	cis-acting element involved in the abscisic acid responsiveness
maker-VaccDscaff10-augustus-gene-140.33-mRNA-1:cds	ABRE	1260	1270	cis-acting element involved in the abscisic acid responsiveness
maker-VaccDscaff10-snap-gene-140.40-mRNA-1:cds	ABRE	842	852	cis-acting element involved in the abscisic acid responsiveness
maker-VaccDscaff10-snap-gene-140.40-mRNA-1:cds	ABRE	999	1009	cis-acting element involved in the abscisic acid responsiveness
maker-VaccDscaff10-snap-gene-141.38-mRNA-1:cds	ABRE	94	104	cis-acting element involved in the abscisic acid responsiveness
maker-VaccDscaff2-augustus-gene-358.33-mRNA-1:cds	ABRE	769	779	cis-acting element involved in the abscisic acid responsiveness
maker-VaccDscaff2-augustus-gene-358.33-mRNA-1:cds	ABRE	1849	1859	cis-acting element involved in the abscisic acid responsiveness
maker-VaccDscaff2-snap-gene-377.61-mRNA-1:cds	ABRE	1608	1618	cis-acting element involved in the abscisic acid responsiveness
maker-VaccDscaff2-snap-gene-377.61-mRNA-1:cds	ABRE	1749	1759	cis-acting element involved in the abscisic acid responsiveness
maker-VaccDscaff2-snap-gene-377.61-mRNA-1:cds	ABRE	1829	1839	cis-acting element involved in the abscisic acid responsiveness
maker-VaccDscaff2-snap-gene-407.48-mRNA-1:cds	ABRE	140	150	cis-acting element involved in the abscisic acid responsiveness
maker-VaccDscaff2-snap-gene-407.48-mRNA-1:cds	ABRE	890	900	cis-acting element involved in the abscisic acid responsiveness
maker-VaccDscaff2-snap-gene-407.48-mRNA-1:cds	ABRE	1056	1066	cis-acting element involved in the abscisic acid responsiveness
maker-VaccDscaff2-snap-gene-409.59-mRNA-1:cds	ABRE	490	500	cis-acting element involved in the abscisic acid responsiveness
maker-VaccDscaff2-snap-gene-409.59-mRNA-1:cds	ABRE	1573	1583	cis-acting element involved in the abscisic acid responsiveness
maker-VaccDscaff2-snap-gene-409.59-mRNA-1:cds	ABRE	1574	1584	cis-acting element involved in the abscisic acid responsiveness
maker-VaccDscaff2-snap-gene-409.59-mRNA-1:cds	ABRE	1998	2008	cis-acting element involved in the abscisic acid responsiveness
maker-VaccDscaff2-snap-gene-409.59-mRNA-1:cds	ABRE	1999	2009	cis-acting element involved in the abscisic acid responsiveness
maker-VaccDscaff2-snap-gene-409.62-mRNA-1:cds	ABRE	1699	1709	cis-acting element involved in the abscisic acid responsiveness
maker-VaccDscaff21-augustus-gene-134.31-mRNA-1:cds	ABRE	897	907	cis-acting element involved in the abscisic acid responsiveness
maker-VaccDscaff21-augustus-gene-134.31-mRNA-1:cds	ABRE	1493	1503	cis-acting element involved in the abscisic acid responsiveness
maker-VaccDscaff21-augustus-gene-135.30-mRNA-1:cds	ABRE	590	600	cis-acting element involved in the abscisic acid responsiveness
maker-VaccDscaff21-augustus-gene-135.30-mRNA-1:cds	ABRE	591	601	cis-acting element involved in the abscisic acid responsiveness
maker-VaccDscaff21-augustus-gene-135.30-mRNA-1:cds	ABRE	1148	1158	cis-acting element involved in the abscisic acid responsiveness
maker-VaccDscaff21-augustus-gene-135.30-mRNA-1:cds	ABRE	1761	1771	cis-acting element involved in the abscisic acid responsiveness
maker-VaccDscaff21-snap-gene-134.37-mRNA-1:cds	ABRE	258	268	cis-acting element involved in the abscisic acid responsiveness
maker-VaccDscaff21-snap-gene-134.37-mRNA-1:cds	ABRE	471	481	cis-acting element involved in the abscisic acid responsiveness
maker-VaccDscaff23-augustus-gene-248.45-mRNA-1:cds	ABRE	458	468	cis-acting element involved in the abscisic acid responsiveness
maker-VaccDscaff23-augustus-gene-248.45-mRNA-1:cds	ABRE	1197	1207	cis-acting element involved in the abscisic acid responsiveness
maker-VaccDscaff23-augustus-gene-248.45-mRNA-1:cds	ABRE	1199	1209	cis-acting element involved in the abscisic acid responsiveness
maker-VaccDscaff23-augustus-gene-248.45-mRNA-1:cds	ABRE	1200	1210	cis-acting element involved in the abscisic acid responsiveness
maker-VaccDscaff23-augustus-gene-248.46-mRNA-1:cds	ABRE	454	464	cis-acting element involved in the abscisic acid responsiveness
maker-VaccDscaff23-augustus-gene-248.46-mRNA-1:cds	ABRE	1193	1203	cis-acting element involved in the abscisic acid responsiveness
maker-VaccDscaff23-augustus-gene-248.46-mRNA-1:cds	ABRE	1195	1205	cis-acting element involved in the abscisic acid responsiveness
maker-VaccDscaff23-augustus-gene-248.46-mRNA-1:cds	ABRE	1196	1206	cis-acting element involved in the abscisic acid responsiveness
maker-VaccDscaff23-augustus-gene-337.33-mRNA-1:cds	ABRE	1261	1271	cis-acting element involved in the abscisic acid responsiveness
maker-VaccDscaff23-augustus-gene-337.33-mRNA-1:cds	ABRE	1263	1273	cis-acting element involved in the abscisic acid responsiveness
maker-VaccDscaff23-augustus-gene-337.33-mRNA-1:cds	ABRE	1264	1274	cis-acting element involved in the abscisic acid responsiveness
maker-VaccDscaff23-augustus-gene-338.20-mRNA-1:cds	ABRE	1561	1571	cis-acting element involved in the abscisic acid responsiveness
maker-VaccDscaff23-augustus-gene-338.21-mRNA-1:cds	ABRE	1202	1212	cis-acting element involved in the abscisic acid responsiveness
maker-VaccDscaff23-augustus-gene-338.21-mRNA-1:cds	ABRE	1203	1213	cis-acting element involved in the abscisic acid responsiveness
maker-VaccDscaff23-snap-gene-247.27-mRNA-1:cds	ABRE	1178	1188	cis-acting element involved in the abscisic acid responsiveness
maker-VaccDscaff23-snap-gene-247.27-mRNA-1:cds	ABRE	1821	1831	cis-acting element involved in the abscisic acid responsiveness
maker-VaccDscaff23-snap-gene-247.27-mRNA-1:cds	ABRE	1824	1834	cis-acting element involved in the abscisic acid responsiveness
maker-VaccDscaff23-snap-gene-312.36-mRNA-1:cds	ABRE	1130	1140	cis-acting element involved in the abscisic acid responsiveness
maker-VaccDscaff23-snap-gene-337.38-mRNA-1:cds	ABRE	26	36	cis-acting element involved in the abscisic acid responsiveness
maker-VaccDscaff23-snap-gene-337.40-mRNA-1:cds	ABRE	971	981	cis-acting element involved in the abscisic acid responsiveness
maker-VaccDscaff23-snap-gene-337.40-mRNA-1:cds	ABRE	1502	1512	cis-acting element involved in the abscisic acid responsiveness
maker-VaccDscaff23-snap-gene-338.28-mRNA-1:cds	ABRE	1532	1542	cis-acting element involved in the abscisic acid responsiveness
maker-VaccDscaff23-snap-gene-338.28-mRNA-1:cds	ABRE	1672	1682	cis-acting element involved in the abscisic acid responsiveness
maker-VaccDscaff23-snap-gene-362.43-mRNA-1:cds	ABRE	89	99	cis-acting element involved in the abscisic acid responsiveness
maker-VaccDscaff23-snap-gene-362.43-mRNA-1:cds	ABRE	91	101	cis-acting element involved in the abscisic acid responsiveness
maker-VaccDscaff23-snap-gene-362.43-mRNA-1:cds	ABRE	92	102	cis-acting element involved in the abscisic acid responsiveness
maker-VaccDscaff23-snap-gene-362.43-mRNA-1:cds	ABRE	235	245	cis-acting element involved in the abscisic acid responsiveness
maker-VaccDscaff23-snap-gene-362.43-mRNA-1:cds	ABRE	563	573	cis-acting element involved in the abscisic acid responsiveness
maker-VaccDscaff23-snap-gene-362.43-mRNA-1:cds	ABRE	1255	1265	cis-acting element involved in the abscisic acid responsiveness
maker-VaccDscaff23-snap-gene-362.43-mRNA-1:cds	ABRE	1363	1373	cis-acting element involved in the abscisic acid responsiveness
maker-VaccDscaff23-snap-gene-362.43-mRNA-1:cds	ABRE	1364	1374	cis-acting element involved in the abscisic acid responsiveness
maker-VaccDscaff23-snap-gene-362.43-mRNA-1:cds	ABRE	1409	1419	cis-acting element involved in the abscisic acid responsiveness
maker-VaccDscaff23-snap-gene-362.43-mRNA-1:cds	ABRE	1513	1523	cis-acting element involved in the abscisic acid responsiveness
maker-VaccDscaff23-snap-gene-362.43-mRNA-1:cds	ABRE	1861	1871	cis-acting element involved in the abscisic acid responsiveness
maker-VaccDscaff23-snap-gene-362.43-mRNA-1:cds	ABRE	1863	1873	cis-acting element involved in the abscisic acid responsiveness
maker-VaccDscaff23-snap-gene-362.43-mRNA-1:cds	ABRE	1864	1874	cis-acting element involved in the abscisic acid responsiveness
maker-VaccDscaff25-snap-gene-355.37-mRNA-1:cds	ABRE	109	119	cis-acting element involved in the abscisic acid responsiveness
maker-VaccDscaff3-augustus-gene-216.26-mRNA-1:cds	ABRE	303	313	cis-acting element involved in the abscisic acid responsiveness
maker-VaccDscaff3-augustus-gene-216.26-mRNA-1:cds	ABRE	465	475	cis-acting element involved in the abscisic acid responsiveness
maker-VaccDscaff3-augustus-gene-216.26-mRNA-1:cds	ABRE	735	745	cis-acting element involved in the abscisic acid responsiveness
maker-VaccDscaff3-augustus-gene-216.26-mRNA-1:cds	ABRE	1087	1097	cis-acting element involved in the abscisic acid responsiveness
maker-VaccDscaff3-augustus-gene-216.26-mRNA-1:cds	ABRE	1097	1107	cis-acting element involved in the abscisic acid responsiveness
[truncated: 7,413 more rows]

## Sheet: Table S3
Gene-specific primers used for qPCR analysis
Locus name	Name	Primer sequence-F	Primer sequence-R
	VcEF1α	TGGAAATGGGTATGCCCCAG	CCATACCGGCATCTCCATTC
VaccDscaff2-snap-gene-377.63-mRNA-1	VcUGT21	ACAAGCTGAACGACCCCG	AGCACTTCCGGAACACCG
VaccDscaff2-snap-gene-377.61-mRNA-1	VcUGT24	CCAGTTGGTGCCCTCAGG	GCAAGTCTTAGCATTGGGTTGATG
VaccDscaff3-snap-gene-32.30-mRNA-1	VcUGT29	TGCTGGTTTAGTTGCGTGTGC	GCAAGTCTTAGCATTGGGTTGATG
VaccDscaff3-snap-gene-221.24-mRNA-1	VcUGT39	GCCCTTGCGCCATTTCTG	CCCAGCTCTTCACCAGCC
VaccDscaff3-processed-gene-222.3-mRNA-1	VcUGT42	TGCGCCGTTTCTGAACCT	AGCTCTTCACCAGCTGCG
VaccDscaff14-snap-gene-175.36-mRNA-1	VcUGT138	TTGAGAGCTTGTCGGCAGGAGTTC	TCCACAAAGTGTGCCCACGTATC
VaccDscaff14-snap-gene-176.30-mRNA-1	VcUGT140	GAACCATCGGTCGGTCGG	AATCATCGGCACCCCTGC
VaccDscaff14-augustus-gene-326.40-mRNA-1	VcUGT149	GGATGTTGGCGAGCTGGT	TCTCTCTGGGTGATGC
VaccDscaff16-snap-gene-325.49-mRNA-1	VcUGT156	GTCAGAACCACGGACCCG	TCCACGCTCCAACACGTC
VaccDscaff16-snap-gene-325.47-mRNA-1	VcUGT157	AGGGCCTTATACCACTCCAAGATG	ACCTTCCATGGCTGGTATTCCTTC
VaccDscaff18-augustus-gene-76.26-mRNA-1	VcUGT160	CGAGTGCTTGTGGGTTCTTGTG	CACTCATCTTTAAGTGGCGTGAGG
VaccDscaff31-augustus-gene-268.33-mRNA-1	VcUGT281	ATCGAGACCCCCTTGCCT	AAAAGCGCACAAGGCACG
Gene-specific primers used for VIGS
Primer name	Primer sequence	Primer class
VcUGT160-F	ATGGCGAAACCACACGC	Sequence amplification
VcUGT160-R	TTAACAGTTTTGGAATTTAGAG	Sequence amplification
VcUGT160-TRV2-F	gtgagtaaggttaccgaattcCGACGGCCTCCCGG	Construction of pTRV2 vector
VcUGT160-TRV2-R	cgtgagctcggtaccggatccCACTCATCTTTAAGTGGCGTGAGG	Construction of pTRV2 vector
VcUGT160 gene sequences (VaccDscaff18-augustus-gene-76.26-mRNA-1)
CDS sequences	ATGGCGAAACCACACGCAGTGATAGTGCCACATCCCGCACAAGGCCACATGAACCCAATGCTAAAAGTCGCAAAACTCCTCTTCCAAAAGGGCTTCCACATAACCTTCGTCCTCAACGAATTCAACCACCACCGCCTCCTCCGCTCCCGCGGCCCCACTGCCCTCGACGGCCTCTCGGACTTCAAATTCGCCGCCATCTCCGACGGCCTCCCGGTAACCGACGACGACAAACTCCAGGACCCGCTCGTTCACTGCGAAGCCCTGTCTAGGGACGCGCCACTGCCATTCTTCAAACAGTTGGTCGGCGATCTTAGATCGTCGACCGAGGTGCCTCCGATCACTTGCATAGTGTGTGATGGAGTCATGAGTTTTCCACTTAAGGTGGCGAAAGAGCTGGAT…
Amino acid sequence	MAKPHAVIVPHPAQGHMNPMLKVAKLLFQKGFHITFVLNEFNHHRLLRSRGPTALDGLSDFKFAAISDGLPVTDDDKLQDPLVHCEALSRDAPLPFFKQLVGDLRSSTEVPPITCIVCDGVMSFPLKVAKELDIPCALFWTPSACGFLCYAYFRKLVEKGLTPLKDECCLTNGYLDTVIDFIPAMEGITLRDLPNFVRTMDPNDIMLNFAINESDKSYQGSAIILNTIDALERGVLDALSKMFPPIYAIGPLQLLEKNQIPENSELESIGVNLWKEDLGCLDWLDKKEPNSVIYVNFGSVARMTAQELLEFGLGLANSKQNFLWAVRPDLVLGESAVFPPEFEAGIKGRGLLLTWTPQEKILCHPSVGGFLTHCGWNSLLESIVGGVPMLCWPAHAEQT…
		*
